# Supplementary material for: Self-assembled Möbius strips with controlled helicity
Source: Nat Commun. 2020 Nov 20;11:5910. doi: 10.1038/s41467-020-19683-z (PMC7680134; doi:10.1038/s41467-020-19683-z)
Supplement: Supplementary file 3 — Source Data [file 41467_2020_19683_MOESM3_ESM.xlsx]

## Sheet: Fig 2j
Diameter of nanotoroids	Counts
200-500	12
500-800	20
800-1100	18
1100-1400	14
1400-1700	7
1700-2000	5
2000-2300	2

## Sheet: Fig 2k
Width of nanotoroids	Counts
40-60	6
60-80	10
80-100	22
100-120	17
120-140	17
140-160	10
160-180	7
180-200	2
200-220	1

## Sheet: Fig 4a
Wavelength	absorption
700	-3.65455e-05
699.5	-9.72727e-06
699	-7.94545e-05
698.5	-1.81818e-05
698	-1.66364e-05
697.5	6.07273e-05
697	0.000263455
696.5	0.000436727
696	0.000611545
695.5	0.000948
695	0.00107
694.5	0.00129
694	0.00151
693.5	0.00171
693	0.00186
692.5	0.00192
692	0.00209
691.5	0.00211
691	0.00226
690.5	0.00248
690	0.00256
689.5	0.0027
689	0.00272
688.5	0.00249
688	0.00254
687.5	0.00277
687	0.00272
686.5	0.00284
686	0.00292
685.5	0.00304
685	0.0033
684.5	0.0031
684	0.00322
683.5	0.00313
683	0.00305
682.5	0.00307
682	0.00315
681.5	0.00328
681	0.00308
680.5	0.00308
680	0.00292
679.5	0.00279
679	0.00274
678.5	0.00265
678	0.00275
677.5	0.00255
677	0.00264
676.5	0.00257
676	0.00257
675.5	0.00261
675	0.00248
674.5	0.00247
674	0.00251
673.5	0.00272
673	0.00273
672.5	0.00276
672	0.0029
671.5	0.00271
671	0.00283
670.5	0.0027
670	0.00272
669.5	0.00286
669	0.00288
668.5	0.00276
668	0.00299
667.5	0.0029
667	0.00266
666.5	0.0026
666	0.00258
665.5	0.00247
665	0.00254
664.5	0.0024
664	0.00248
663.5	0.00248
663	0.00218
662.5	0.00207
662	0.00208
661.5	0.00207
661	0.002
660.5	0.00224
660	0.00239
659.5	0.00233
659	0.00241
658.5	0.0026
658	0.00265
657.5	0.00265
657	0.00265
656.5	0.00283
656	0.00289
655.5	0.00291
655	0.00314
654.5	0.00309
654	0.00305
653.5	0.00296
653	0.00293
652.5	0.0028
652	0.00285
651.5	0.00275
651	0.00265
650.5	0.00277
650	0.00265
649.5	0.00251
649	0.00254
648.5	0.00246
648	0.00243
647.5	0.00229
647	0.00234
646.5	0.00255
646	0.00243
645.5	0.00208
645	0.00218
644.5	0.00216
644	0.00216
643.5	0.00223
643	0.00205
642.5	0.00185
642	0.00174
641.5	0.00182
641	0.00184
640.5	0.00179
640	0.00171
639.5	0.00193
639	0.00199
638.5	0.00203
638	0.00194
637.5	0.002
637	0.002
636.5	0.00236
636	0.0025
635.5	0.00224
635	0.00221
634.5	0.00228
634	0.00222
633.5	0.00217
633	0.00201
632.5	0.00215
632	0.00228
631.5	0.00252
631	0.00225
630.5	0.0023
630	0.00233
629.5	0.00259
629	0.00274
628.5	0.00272
628	0.00267
627.5	0.00256
627	0.00269
626.5	0.0029
626	0.00273
625.5	0.00277
625	0.00257
624.5	0.0026
624	0.00254
623.5	0.00249
623	0.0024
622.5	0.00234
622	0.0024
621.5	0.00248
621	0.00255
620.5	0.00253
620	0.00269
619.5	0.00276
619	0.00263
618.5	0.00254
618	0.00251
617.5	0.00254
617	0.00234
616.5	0.0023
616	0.00248
615.5	0.00235
615	0.00239
614.5	0.00248
614	0.00227
613.5	0.00216
613	0.00221
612.5	0.00238
612	0.00266
611.5	0.00293
611	0.00294
610.5	0.00324
610	0.00333
609.5	0.00326
609	0.00323
608.5	0.00328
608	0.00319
607.5	0.00337
607	0.00337
606.5	0.00336
606	0.0035
605.5	0.00333
605	0.0034
604.5	0.00327
604	0.00341
603.5	0.00341
603	0.00347
602.5	0.00347
602	0.00347
601.5	0.00364
601	0.00343
600.5	0.00365
600	0.00336
599.5	0.00336
599	0.00355
598.5	0.0036
598	0.00365
597.5	0.00391
597	0.00397
596.5	0.00397
596	0.00388
595.5	0.00399
595	0.00427
594.5	0.00453
594	0.00447
593.5	0.00471
593	0.00466
592.5	0.00472
592	0.0047
591.5	0.00471
591	0.0047
590.5	0.00466
590	0.00482
589.5	0.00501
589	0.00505
588.5	0.00497
588	0.0049
587.5	0.0049
587	0.0051
586.5	0.00511
586	0.00507
585.5	0.00502
585	0.00507
584.5	0.00501
584	0.00504
583.5	0.00499
583	0.00498
582.5	0.00484
582	0.00502
581.5	0.0051
581	0.00515
580.5	0.00513
580	0.00527
579.5	0.00531
579	0.00548
578.5	0.00551
578	0.00544
577.5	0.00556
577	0.0055
576.5	0.00543
576	0.00561
575.5	0.00534
575	0.00526
574.5	0.00519
574	0.00512
573.5	0.00511
573	0.00504
572.5	0.00514
572	0.00485
571.5	0.00491
571	0.00485
570.5	0.00459
570	0.00471
569.5	0.00466
569	0.00469
568.5	0.00481
568	0.00476
567.5	0.00476
567	0.00481
566.5	0.00481
566	0.00482
565.5	0.00515
565	0.00504
564.5	0.00513
564	0.00536
563.5	0.00548
563	0.00556
562.5	0.0058
562	0.00578
561.5	0.0059
561	0.00601
560.5	0.00618
560	0.00622
559.5	0.00644
559	0.00656
558.5	0.00668
558	0.00695
557.5	0.00702
557	0.00698
556.5	0.007
556	0.00709
555.5	0.0072
555	0.00731
554.5	0.00733
554	0.00753
553.5	0.00779
553	0.00785
552.5	0.00808
552	0.00835
551.5	0.0085
551	0.00894
550.5	0.00947
550	0.00991
549.5	0.01035
549	0.01066
548.5	0.01119
548	0.0115
547.5	0.01202
547	0.01243
546.5	0.01284
546	0.0132
545.5	0.01375
545	0.01407
544.5	0.01458
544	0.01492
543.5	0.01539
543	0.0157
542.5	0.01635
542	0.01677
541.5	0.01742
541	0.0177
540.5	0.01856
540	0.01907
539.5	0.01976
539	0.02033
538.5	0.02113
538	0.02165
537.5	0.02258
537	0.02303
536.5	0.02408
536	0.02464
535.5	0.02587
535	0.02689
534.5	0.02817
534	0.02892
533.5	0.03026
533	0.0313
532.5	0.03256
532	0.03355
531.5	0.03516
531	0.03638
530.5	0.03801
530	0.03918
529.5	0.04084
529	0.04199
528.5	0.04351
528	0.0447
527.5	0.04674
527	0.04805
526.5	0.05006
526	0.0516
525.5	0.05368
525	0.05515
524.5	0.05724
524	0.05902
523.5	0.06144
523	0.06329
522.5	0.06574
522	0.06756
521.5	0.07019
521	0.0722
520.5	0.07487
520	0.07727
519.5	0.08026
519	0.08227
518.5	0.08501
518	0.08721
517.5	0.09034
517	0.09249
516.5	0.09586
516	0.09822
515.5	0.10191
515	0.10428
514.5	0.10812
514	0.11084
513.5	0.11467
513	0.1171
512.5	0.12123
512	0.12412
511.5	0.12858
511	0.13174
510.5	0.13636
510	0.13942
509.5	0.14402
509	0.14731
508.5	0.15211
508	0.15529
507.5	0.16035
507	0.164
506.5	0.16961
506	0.17322
505.5	0.17883
505	0.18233
504.5	0.18794
504	0.19174
503.5	0.19748
503	0.20157
502.5	0.20757
502	0.21163
501.5	0.21796
501	0.22204
500.5	0.22823
500	0.23239
499.5	0.239
499	0.24334
498.5	0.25025
498	0.25482
497.5	0.2616
497	0.26633
496.5	0.2735
496	0.27845
495.5	0.28582
495	0.29068
494.5	0.29803
494	0.30319
493.5	0.31105
493	0.31641
492.5	0.32441
492	0.32956
491.5	0.33787
491	0.34336
490.5	0.35176
490	0.35741
489.5	0.36583
489	0.37169
488.5	0.38047
488	0.38633
487.5	0.39525
487	0.40107
486.5	0.41008
486	0.41621
485.5	0.42551
485	0.4316
484.5	0.44098
484	0.44726
483.5	0.45704
483	0.46339
482.5	0.47279
482	0.47943
481.5	0.48922
481	0.49556
480.5	0.50563
480	0.51223
479.5	0.52219
479	0.52886
478.5	0.53872
478	0.54531
477.5	0.55486
477	0.56149
476.5	0.57147
476	0.5782
475.5	0.58798
475	0.59475
474.5	0.60478
474	0.61146
473.5	0.62148
473	0.62792
472.5	0.6381
472	0.64493
471.5	0.65526
471	0.66215
470.5	0.67207
470	0.67885
469.5	0.689
469	0.69559
468.5	0.70557
468	0.71206
467.5	0.72194
467	0.72832
466.5	0.73809
466	0.74455
465.5	0.75377
465	0.76
464.5	0.76947
464	0.77547
463.5	0.7845
463	0.79034
462.5	0.79923
462	0.80506
461.5	0.81373
461	0.8195
460.5	0.82781
460	0.83329
459.5	0.84167
459	0.84728
458.5	0.85532
458	0.86035
457.5	0.86805
457	0.87335
456.5	0.88075
456	0.88555
455.5	0.89291
455	0.89777
454.5	0.90447
454	0.90911
453.5	0.91565
453	0.91982
452.5	0.92595
452	0.92995
451.5	0.93591
451	0.9395
450.5	0.94481
450	0.94848
449.5	0.95361
449	0.95691
448.5	0.96187
448	0.96503
447.5	0.96952
447	0.97237
446.5	0.97672
446	0.97936
445.5	0.98319
445	0.98545
444.5	0.98895
444	0.99112
443.5	0.99402
443	0.99613
442.5	0.99869
442	1.00035
441.5	1.00215
441	1.00348
440.5	1.00541
440	1.00631
439.5	1.00735
439	1.00808
438.5	1.00927
438	1.00997
437.5	1.01048
437	1.0109
436.5	1.01063
436	1.01062
435.5	1.01042
435	1.01031
434.5	1.0095
434	1.00858
433.5	1.00757
433	1.00687
432.5	1.00552
432	1.00434
431.5	1.0021
431	1.00063
430.5	0.9981
430	0.9963
429.5	0.9933
429	0.99144
428.5	0.98821
428	0.98608
427.5	0.98318
427	0.98076
426.5	0.97721
426	0.97485
425.5	0.9708
425	0.96811
424.5	0.96415
424	0.96132
423.5	0.95716
423	0.95436
422.5	0.94971
422	0.9467
421.5	0.94175
421	0.93842
420.5	0.93356
420	0.93105
419.5	0.92611
419	0.92276
418.5	0.91775
418	0.91453
417.5	0.90944
417	0.90605
416.5	0.90125
416	0.89799
415.5	0.89352
415	0.89052
414.5	0.88613
414	0.88354
413.5	0.8797
413	0.87755
412.5	0.874
412	0.87198
411.5	0.86936
411	0.86775
410.5	0.86576
410	0.86479
409.5	0.864
409	0.86336
408.5	0.86363
408	0.86424
407.5	0.86549
407	0.86712
406.5	0.86993
406	0.87258
405.5	0.87744
405	0.88149
404.5	0.88903
404	0.89501
403.5	0.90552
403	0.91357
402.5	0.92775
402	0.93858
401.5	0.95735
401	0.9719
400.5	0.99654
400	1.01515
399.5	1.0464
399	1.06958
398.5	1.10846
398	1.1375
397.5	1.1857
397	1.22125
396.5	1.28144
396	1.32512
395.5	1.3982
395	1.45176
394.5	1.53955
394	1.60409
393.5	1.71017
393	1.7878
392.5	1.91488
392	2.00713
391.5	2.15715
391	2.26585
390.5	2.44148
390	2.56779
389.5	2.7714
389	2.91638
388.5	3.14874
388	3.31388
387.5	3.57629
387	3.76137
386.5	4.05446
386	4.25963
385.5	4.58215
385	4.8071
384.5	5.15869
384	5.40192
383.5	5.78039
383	6.04139
382.5	6.44481
382	6.72167
381.5	7.14708
381	7.43805
380.5	7.88307
380	8.18466
379.5	8.64544
379	8.95675
378.5	9.43
378	9.74782
377.5	10.2278
377	10.5495
376.5	11.0336
376	11.3557
375.5	11.8391
375	12.1595
374.5	12.637
374	12.9514
373.5	13.4199
373	13.7282
372.5	14.1836
372	14.4828
371.5	14.923
371	15.2104
370.5	15.634
370	15.9971
369.5	16.4174
369	16.6903
368.5	17.0865
368	17.3449
367.5	17.7218
367	17.9674
366.5	18.3267
366	18.5629
365.5	18.9094
365	19.1324
364.5	19.4635
364	19.6769
363.5	19.9924
363	20.1962
362.5	20.5035
362	20.7042
361.5	21.0017
361	21.1984
360.5	21.4875
360	21.6789
359.5	21.9604
359	22.1487
358.5	22.4279
358	22.6135
357.5	22.8858
357	23.0623
356.5	23.3247
356	23.4948
355.5	23.7375
355	23.8966
354.5	24.1225
354	24.2726
353.5	24.4784
353	24.6043
352.5	24.7755
352	24.8694
351.5	25.0035
351	25.0714
350.5	25.1668
350	25.2066
349.5	25.2533
349	25.2776
348.5	25.2802
348	25.2717
347.5	25.2317
347	25.1963
346.5	25.1263
346	25.0706
345.5	24.9818
345	24.9076
344.5	24.7892
344	24.7052
343.5	24.5749
343	24.4788
342.5	24.3305
342	24.227
341.5	24.0747
341	23.9818
340.5	23.8345
340	23.3599
339.5	23.2175
339	23.126
338.5	22.9873
338	22.8852
337.5	22.7296
337	22.6202
336.5	22.4469
336	22.3281
335.5	22.1268
335	21.9859
334.5	21.7603
334	21.6006
333.5	21.3576
333	21.1823
332.5	20.9065
332	20.7114
331.5	20.4062
331	20.1986
330.5	19.8811
330	19.6615
329.5	19.3266
329	19.0999
328.5	18.7621
328	18.5375
327.5	18.1949
327	17.97
326.5	17.6301
326	17.4042
325.5	17.0707
325	16.8527
324.5	16.5228
324	16.3056
323.5	15.9857
323	15.7728
322.5	15.4592
322	15.2494
321.5	14.9375
321	14.7296
320.5	14.4191
320	14.2129
319.5	13.905
319	13.6984
318.5	13.3909
318	13.1866
317.5	12.8817
317	12.6805
316.5	12.378
316	12.1781
315.5	11.8796
315	11.6834
314.5	11.3933
314	11.2021
313.5	10.9206
313	10.7359
312.5	10.4642
312	10.2888
311.5	10.0289
311	9.86064
310.5	9.61182
310	9.45145
309.5	9.21618
309	9.06318
308.5	8.84016
308	8.69489
307.5	8.48327
307	8.34577
306.5	8.14479
306	8.01466
305.5	7.82181
305	7.69711
304.5	7.51341
304	7.39381
303.5	7.21813
303	7.10297
302.5	6.93386
302	6.82324
301.5	6.66101
301	6.55535
300.5	6.3987
300	6.29707
299.5	6.14748
299	6.0505
298.5	5.90786
298	5.81515
297.5	5.68015
297	5.59223
296.5	5.46458
296	5.38221
295.5	5.26149
295	5.18256
294.5	5.06884
294	4.99495
293.5	4.88529
293	4.81362
292.5	4.70832
292	4.64037
291.5	4.53926
291	4.47304
290.5	4.37478
290	4.3102
289.5	4.21437
289	4.15193
288.5	4.05913
288	3.99845
287.5	3.90787
287	3.84891
286.5	3.76321
286	3.70687
285.5	3.62433
285	3.57022
284.5	3.49116
284	3.43915
283.5	3.3635
283	3.31415
282.5	3.24056
282	3.19341
281.5	3.12362
281	3.07795
280.5	3.01046
280	2.96747
279.5	2.90366
279	2.86163
278.5	2.80046
278	2.76052
277.5	2.70276
277	2.66555
276.5	2.61264
276	2.57805
275.5	2.52746
275	2.49525
274.5	2.45031
274	2.42231
273.5	2.38176
273	2.35677
272.5	2.32191
272	2.30034
271.5	2.27096
271	2.25393
270.5	2.23005
270	2.21582
269.5	2.19965
269	2.19093
268.5	2.18174
268	2.17906
267.5	2.1773
267	2.1795
266.5	2.18765
266	2.19705
265.5	2.21708
265	2.23583
264.5	2.27122
264	2.30069
263.5	2.35538
263	2.39883
262.5	2.47621
262	2.53627
261.5	2.64091
261	2.7207
260.5	2.85621
260	2.95873
259.5	3.12843
259	3.25355
258.5	3.45868
258	3.60628
257.5	3.84396
257	4.01176
256.5	4.27592
256	4.46304
255.5	4.75323
255	4.94924
254.5	5.25483
254	5.4622
253.5	5.77129
253	5.9779
252.5	6.28595
252	6.4882
251.5	6.79602
251	6.99536
250.5	7.2927
250	7.4924
--	--
--	--
--	--
--	--
--	--
--	--
--	--
--	--
--	--
--	--
--	--
--	--
--	--
--	--
--	--
--	--
--	--
--	--
--	--
--	--
--	--
--	--
--	--
--	--
--	--
--	--
--	--
--	--
--	--
--	--
--	--
--	--
--	--
--	--
--	--
--	--
--	--
--	--
--	--
--	--
--	--
--	--
--	--
--	--
--	--
--	--
--	--
--	--
--	--
--	--
--	--
--	--
--	--
--	--
--	--
--	--
--	--
--	--
--	--
--	--
--	--
--	--
--	--
--	--
--	--
--	--
--	--
--	--
--	--
--	--
--	--
--	--
--	--
--	--
--	--
--	--
--	--
--	--
--	--
--	--
--	--
--	--
--	--
--	--
--	--
--	--
--	--
--	--
--	--
--	--
--	--
--	--
--	--
--	--
--	--
--	--
--	--
--	--
--	--
--	--

## Sheet: Fig 4b
Wavelength	Absorption at different temperature
	353K	343K	338K	333K	328K	323K	318K	313K	308K	303K
600	-4.8e-07	-5.76e-06	3.6e-07	-5.64e-06	-2.88e-06	-7.2e-07	-4.8e-07	-2.4e-06	4.68e-06	-1.44e-06
599.5	0.00011064	0.00010788	0.0001008	0.0001008	0.00010908	9.432e-05	0.00010188	0.00011436	0.00011088	0.00011172
599	0.000198	0.00019536	0.00017292	0.00019488	0.00018888	0.00017412	0.00018912	0.00021096	0.00020292	0.00022344
598.5	0.00033504	0.00033852	0.00030912	0.0003216	0.0002964	0.00028704	0.0003396	0.00035088	0.00034236	0.00035328
598	0.0004362	0.00042588	0.00037272	0.0004182	0.0003966	0.00036072	0.00042888	0.00043872	0.00044148	0.00044064
597.5	0.00055188	0.00055872	0.00050856	0.0005436	0.00051144	0.00045888	0.00053412	0.000567	0.00056628	0.00056388
597	0.0006402	0.00063756	0.00059676	0.00061296	0.0005976	0.000555	0.00062364	0.00065448	0.0006648	0.00065688
596.5	0.00076176	0.0007482	0.00070728	0.00072816	0.00069312	0.00064728	0.00074304	0.00076884	0.00078324	0.000777
596	0.00085176	0.00080712	0.00076596	0.00078888	0.00075468	0.00071412	0.00082704	0.00083064	0.0008502	0.00086988
595.5	0.001	0.00096336	0.00090564	0.00091908	0.000891	0.00083412	0.00096108	0.00097368	0.0009888	0.00101
595	0.00111	0.00104	0.00097428	0.001	0.0009804	0.00091224	0.00104	0.00106	0.00109	0.00111
594.5	0.00121	0.00113	0.00107	0.00109	0.00111	0.00101	0.00116	0.00117	0.00124	0.00122
594	0.0013	0.00121	0.00115	0.00119	0.0012	0.00112	0.00125	0.00126	0.00134	0.00132
593.5	0.00141	0.00129	0.00125	0.00128	0.00132	0.00121	0.00135	0.00137	0.00146	0.00146
593	0.00149	0.00137	0.00133	0.00136	0.00141	0.00129	0.00145	0.00144	0.00157	0.00152
592.5	0.00158	0.00146	0.00142	0.00144	0.00151	0.0014	0.00154	0.00153	0.00166	0.00162
592	0.00163	0.00149	0.00145	0.00149	0.00156	0.00143	0.00159	0.00159	0.00171	0.00166
591.5	0.00173	0.00159	0.00157	0.00158	0.00167	0.00157	0.00167	0.00171	0.00182	0.00176
591	0.0018	0.00163	0.00164	0.00164	0.00175	0.00164	0.00176	0.00177	0.00187	0.00185
590.5	0.00189	0.00171	0.00172	0.00172	0.00183	0.00172	0.00182	0.00182	0.00196	0.00194
590	0.00195	0.00177	0.00178	0.00179	0.00189	0.00178	0.0019	0.00191	0.00204	0.00201
589.5	0.00204	0.00184	0.00186	0.00185	0.00197	0.00187	0.00198	0.002	0.00214	0.0021
589	0.00207	0.00189	0.0019	0.00191	0.002	0.00194	0.00203	0.00204	0.00219	0.00217
588.5	0.00215	0.00196	0.00197	0.00199	0.00206	0.002	0.00212	0.00212	0.00224	0.00222
588	0.00223	0.00202	0.00202	0.00204	0.0021	0.00204	0.00218	0.00217	0.00229	0.00227
587.5	0.00233	0.00207	0.00211	0.0021	0.00213	0.00211	0.00225	0.00224	0.00234	0.00232
587	0.00237	0.00213	0.00216	0.00216	0.00218	0.00216	0.0023	0.00229	0.00238	0.00238
586.5	0.00245	0.00219	0.00224	0.00223	0.00224	0.00221	0.00237	0.00235	0.00244	0.00247
586	0.00254	0.00226	0.00231	0.00227	0.00229	0.00224	0.00244	0.0024	0.0025	0.00253
585.5	0.00264	0.00234	0.00241	0.00234	0.00236	0.00233	0.00253	0.00248	0.0026	0.00263
585	0.00269	0.00237	0.00243	0.00237	0.00239	0.00235	0.00259	0.0025	0.00261	0.00266
584.5	0.00275	0.00242	0.00248	0.00243	0.00243	0.00238	0.00266	0.00257	0.00267	0.00269
584	0.00281	0.00249	0.00252	0.00248	0.00248	0.00242	0.0027	0.00264	0.00271	0.00274
583.5	0.00286	0.00254	0.00259	0.00253	0.00254	0.00247	0.00274	0.00267	0.00274	0.00279
583	0.0029	0.00258	0.00262	0.00256	0.00255	0.0025	0.00277	0.00271	0.00276	0.00281
582.5	0.00297	0.00263	0.00267	0.0026	0.0026	0.00255	0.00282	0.00279	0.00283	0.00288
582	0.00302	0.00266	0.00271	0.00263	0.00263	0.0026	0.00286	0.00282	0.00287	0.00294
581.5	0.00306	0.0027	0.00276	0.00269	0.00268	0.00265	0.00291	0.00287	0.00293	0.003
581	0.00308	0.00272	0.0028	0.00272	0.00271	0.00266	0.00294	0.00288	0.00295	0.00302
580.5	0.00314	0.00278	0.00285	0.00278	0.00279	0.00274	0.00299	0.00294	0.00301	0.00308
580	0.0032	0.00281	0.00289	0.00283	0.00283	0.00276	0.00302	0.00299	0.00303	0.00308
579.5	0.00322	0.00282	0.0029	0.00286	0.00285	0.00281	0.00304	0.00303	0.00305	0.00311
579	0.00324	0.00283	0.00294	0.00289	0.00286	0.00281	0.00306	0.00305	0.00307	0.00315
578.5	0.00329	0.00287	0.00297	0.00295	0.0029	0.00288	0.0031	0.00311	0.00312	0.00321
578	0.00334	0.0029	0.00302	0.00301	0.00294	0.00291	0.00315	0.00314	0.00317	0.00326
577.5	0.00339	0.00293	0.00305	0.00303	0.00297	0.00297	0.00321	0.00318	0.00321	0.0033
577	0.00342	0.00294	0.00307	0.00305	0.00296	0.003	0.00322	0.00321	0.00323	0.00332
576.5	0.00347	0.00299	0.00313	0.0031	0.00302	0.00305	0.00324	0.00326	0.00329	0.00336
576	0.00349	0.00302	0.00315	0.00313	0.00303	0.00307	0.00326	0.00325	0.00332	0.00339
575.5	0.00354	0.00308	0.00319	0.00317	0.00308	0.00309	0.00332	0.00334	0.00339	0.00343
575	0.00355	0.00311	0.00322	0.00318	0.00309	0.00312	0.00332	0.00335	0.00341	0.00345
574.5	0.00362	0.00318	0.00327	0.00322	0.00314	0.00315	0.00336	0.00341	0.00346	0.0035
574	0.00365	0.00318	0.00328	0.00321	0.00312	0.00316	0.00338	0.00344	0.00349	0.00353
573.5	0.00372	0.00327	0.00333	0.00327	0.0032	0.00323	0.00346	0.00351	0.00357	0.00363
573	0.00378	0.00331	0.00337	0.00332	0.00326	0.00328	0.00351	0.00355	0.00362	0.00368
572.5	0.00384	0.00337	0.00338	0.00336	0.00331	0.00335	0.00357	0.00363	0.00367	0.00372
572	0.00387	0.00341	0.00342	0.0034	0.00331	0.00337	0.00359	0.00367	0.00372	0.00376
571.5	0.00392	0.00347	0.00347	0.00344	0.00333	0.00343	0.00361	0.00372	0.00377	0.00384
571	0.00394	0.0035	0.0035	0.00346	0.00337	0.00346	0.00366	0.00375	0.00384	0.00387
570.5	0.00399	0.00356	0.00355	0.0035	0.00344	0.0035	0.00373	0.0038	0.00388	0.00394
570	0.00404	0.0036	0.00358	0.00355	0.00349	0.00354	0.0038	0.00383	0.00393	0.00397
569.5	0.00415	0.00367	0.00369	0.00363	0.00361	0.00366	0.00389	0.00394	0.00405	0.00409
569	0.00416	0.00369	0.0037	0.00365	0.00362	0.00368	0.00389	0.00397	0.00404	0.00411
568.5	0.00425	0.00376	0.00379	0.00375	0.00372	0.00377	0.00398	0.00406	0.00414	0.00421
568	0.00428	0.00381	0.00384	0.00378	0.00375	0.00384	0.00404	0.00411	0.0042	0.00427
567.5	0.00432	0.00385	0.0039	0.00385	0.00382	0.00389	0.00411	0.00416	0.0043	0.00432
567	0.00437	0.00389	0.00394	0.0039	0.00386	0.00394	0.00415	0.00422	0.00435	0.00438
566.5	0.00443	0.00395	0.00404	0.00397	0.00392	0.00401	0.00422	0.00428	0.00442	0.00446
566	0.00448	0.004	0.0041	0.00401	0.00397	0.00404	0.00426	0.00429	0.0045	0.00452
565.5	0.00458	0.00409	0.00419	0.00409	0.00408	0.00413	0.00435	0.00439	0.00461	0.00462
565	0.00464	0.00414	0.00425	0.00413	0.00414	0.00419	0.00442	0.00445	0.00469	0.0047
564.5	0.00474	0.00425	0.00435	0.00425	0.00423	0.0043	0.00453	0.00458	0.00479	0.00481
564	0.0048	0.00429	0.00439	0.00431	0.00429	0.00434	0.00458	0.00464	0.00485	0.00487
563.5	0.00488	0.00439	0.00449	0.00439	0.00437	0.00443	0.00468	0.00476	0.00492	0.005
563	0.00492	0.00442	0.00452	0.00443	0.0044	0.00444	0.00472	0.00479	0.00496	0.00504
562.5	0.00502	0.00451	0.00461	0.00451	0.00449	0.00454	0.00481	0.00488	0.00506	0.00516
562	0.00506	0.00455	0.00467	0.00458	0.00455	0.00458	0.00487	0.00496	0.00514	0.00523
561.5	0.00516	0.00466	0.00475	0.00467	0.00464	0.00467	0.00495	0.00506	0.00521	0.00533
561	0.00522	0.00473	0.00483	0.00474	0.0047	0.00473	0.005	0.00514	0.00527	0.00541
560.5	0.00531	0.00482	0.00493	0.00485	0.00479	0.00484	0.0051	0.00523	0.00539	0.00553
560	0.00536	0.00488	0.00495	0.0049	0.00484	0.0049	0.00517	0.00531	0.00547	0.0056
559.5	0.00543	0.00495	0.00506	0.00498	0.00491	0.00497	0.00527	0.00543	0.00554	0.0057
559	0.00547	0.00504	0.00512	0.00503	0.00497	0.00504	0.00535	0.00549	0.00561	0.00578
558.5	0.00557	0.00513	0.00522	0.00514	0.00508	0.00513	0.00546	0.00561	0.0057	0.00588
558	0.00563	0.00517	0.0053	0.00519	0.00514	0.00518	0.00551	0.00566	0.00576	0.00596
557.5	0.00572	0.00527	0.00541	0.0053	0.00522	0.00529	0.00562	0.00577	0.00588	0.00608
557	0.00577	0.00535	0.00548	0.00535	0.00526	0.00537	0.00568	0.00584	0.00597	0.00615
556.5	0.00589	0.00547	0.00559	0.00547	0.00537	0.00548	0.00581	0.00597	0.00608	0.00628
556	0.00597	0.00555	0.00566	0.00554	0.00544	0.00558	0.0059	0.00606	0.00619	0.00639
555.5	0.00607	0.00566	0.00577	0.00563	0.00552	0.0057	0.00603	0.00617	0.00631	0.00651
555	0.00614	0.00573	0.00587	0.0057	0.0056	0.00578	0.00612	0.00625	0.0064	0.00662
554.5	0.00622	0.00582	0.00596	0.0058	0.00569	0.00587	0.00622	0.00634	0.0065	0.00673
554	0.0063	0.00588	0.00603	0.00587	0.00578	0.00594	0.00631	0.00643	0.00658	0.00681
553.5	0.0064	0.006	0.00615	0.00598	0.00588	0.00606	0.00643	0.00655	0.00669	0.00694
553	0.00651	0.0061	0.00624	0.0061	0.00598	0.00616	0.00652	0.00666	0.0068	0.00704
552.5	0.0066	0.00619	0.00634	0.00622	0.00608	0.00626	0.00663	0.00677	0.00688	0.00714
552	0.00668	0.00627	0.00643	0.0063	0.00614	0.00634	0.0067	0.00684	0.00699	0.00723
551.5	0.00681	0.0064	0.00654	0.00646	0.00626	0.00647	0.00684	0.00694	0.00713	0.00735
551	0.0069	0.0065	0.00664	0.00655	0.00636	0.00656	0.00694	0.00704	0.00722	0.00745
550.5	0.00699	0.00661	0.00676	0.00665	0.00648	0.00667	0.00707	0.00715	0.00733	0.00757
550	0.00709	0.0067	0.00685	0.00674	0.00657	0.00677	0.00716	0.00725	0.00744	0.00768
549.5	0.00722	0.00683	0.00697	0.00687	0.00669	0.00688	0.00727	0.00738	0.00753	0.00778
549	0.00727	0.00689	0.00701	0.00693	0.00675	0.00693	0.00733	0.00745	0.00761	0.00784
548.5	0.0074	0.00701	0.00711	0.00704	0.00685	0.00705	0.00744	0.00756	0.00771	0.00797
548	0.00747	0.00708	0.00718	0.00712	0.00692	0.00713	0.00752	0.00764	0.00777	0.00804
547.5	0.00762	0.00723	0.0073	0.00724	0.00704	0.00723	0.00766	0.00776	0.0079	0.00817
547	0.00769	0.00728	0.00738	0.00732	0.0071	0.0073	0.00773	0.00785	0.00799	0.00824
546.5	0.0078	0.00741	0.00749	0.00742	0.0072	0.0074	0.00784	0.00792	0.00812	0.00835
546	0.0079	0.00749	0.00756	0.0075	0.00728	0.00748	0.00792	0.008	0.0082	0.00845
545.5	0.008	0.00761	0.00768	0.00762	0.0074	0.00758	0.00802	0.00813	0.00828	0.00856
545	0.00805	0.00769	0.00773	0.00766	0.00746	0.00763	0.00806	0.00819	0.00834	0.00861
544.5	0.00817	0.00781	0.00784	0.00779	0.00755	0.00771	0.00815	0.00833	0.00843	0.00873
544	0.00827	0.00787	0.00791	0.00787	0.00762	0.00779	0.00823	0.00839	0.00851	0.00879
543.5	0.00837	0.00799	0.00801	0.00798	0.00774	0.00786	0.00832	0.00848	0.00862	0.0089
543	0.00843	0.00806	0.00808	0.00807	0.0078	0.00791	0.00839	0.00855	0.0087	0.00897
542.5	0.00854	0.00815	0.00819	0.00817	0.0079	0.00799	0.00847	0.00861	0.00878	0.00904
542	0.00858	0.0082	0.00826	0.00821	0.00796	0.00802	0.00853	0.00865	0.00884	0.0091
541.5	0.0087	0.00834	0.00838	0.00832	0.00807	0.00814	0.00864	0.00875	0.00896	0.00922
541	0.00876	0.0084	0.00845	0.00838	0.00812	0.00821	0.00868	0.00883	0.00901	0.00927
540.5	0.00885	0.0085	0.00853	0.00846	0.00821	0.0083	0.00877	0.00892	0.00909	0.00936
540	0.0089	0.00856	0.0086	0.00853	0.00827	0.00836	0.00884	0.00898	0.00915	0.00943
539.5	0.009	0.00865	0.00868	0.0086	0.00836	0.00843	0.00892	0.00909	0.00923	0.00952
539	0.0091	0.00873	0.00875	0.00866	0.00842	0.0085	0.00899	0.00915	0.00933	0.00958
538.5	0.00921	0.0088	0.00885	0.00874	0.00848	0.00861	0.00908	0.00925	0.0094	0.00967
538	0.00929	0.00887	0.00894	0.00879	0.00856	0.00868	0.00914	0.00931	0.00949	0.00974
537.5	0.00935	0.00896	0.00901	0.00888	0.00862	0.00873	0.00919	0.00938	0.00956	0.00981
537	0.00943	0.00902	0.00907	0.00893	0.00865	0.0088	0.00924	0.00942	0.00961	0.00986
536.5	0.00954	0.00913	0.00918	0.00901	0.00875	0.00889	0.00934	0.00952	0.00967	0.00996
536	0.00962	0.00922	0.00926	0.00907	0.00881	0.00898	0.00941	0.00961	0.00976	0.01004
535.5	0.00972	0.00928	0.00935	0.00916	0.00887	0.00906	0.00946	0.00968	0.00983	0.0101
535	0.00979	0.00934	0.00941	0.00921	0.00893	0.00912	0.00954	0.00975	0.00987	0.01016
534.5	0.00992	0.00945	0.0095	0.00931	0.00904	0.00922	0.00963	0.00984	0.00997	0.01025
534	0.01002	0.00954	0.00958	0.00941	0.00911	0.00928	0.0097	0.0099	0.01005	0.01032
533.5	0.0101	0.00965	0.0097	0.00949	0.00919	0.00937	0.00979	0.01001	0.01014	0.01042
533	0.01018	0.00971	0.00979	0.00956	0.00928	0.00941	0.00984	0.01006	0.0102	0.01046
532.5	0.01029	0.00981	0.00989	0.00968	0.00939	0.00949	0.00992	0.01016	0.01028	0.01053
532	0.01037	0.00991	0.00996	0.00977	0.00948	0.00957	0.01001	0.01024	0.01035	0.01062
531.5	0.01048	0.01001	0.01004	0.00986	0.00954	0.00966	0.01011	0.01033	0.01043	0.0107
531	0.01057	0.01009	0.0101	0.00991	0.00962	0.00972	0.01016	0.01038	0.01049	0.01075
530.5	0.01069	0.01018	0.01022	0.01003	0.00972	0.00982	0.01024	0.01048	0.01061	0.01082
530	0.01075	0.01027	0.0103	0.01011	0.00979	0.0099	0.0103	0.01057	0.0107	0.0109
529.5	0.01087	0.01042	0.01043	0.01024	0.00991	0.01	0.01042	0.0107	0.01079	0.01101
529	0.01096	0.0105	0.01049	0.01031	0.00999	0.01006	0.01048	0.01079	0.01087	0.01109
528.5	0.01109	0.01065	0.01064	0.01044	0.01009	0.01017	0.01059	0.0109	0.01099	0.01119
528	0.01116	0.01073	0.01073	0.0105	0.01015	0.01023	0.01065	0.01097	0.01107	0.01127
527.5	0.01128	0.01083	0.01086	0.01063	0.01026	0.01035	0.01074	0.01109	0.01117	0.01139
527	0.01139	0.01092	0.01094	0.01071	0.01035	0.01045	0.01082	0.01116	0.01125	0.01146
526.5	0.01152	0.01104	0.01106	0.01082	0.01045	0.01057	0.01093	0.01127	0.01138	0.01159
526	0.0116	0.01112	0.01112	0.01088	0.01051	0.01064	0.011	0.01135	0.01144	0.01168
525.5	0.01173	0.01121	0.01126	0.01101	0.01062	0.01074	0.01109	0.01145	0.01155	0.01179
525	0.01184	0.01132	0.01137	0.01113	0.01074	0.01083	0.01118	0.01155	0.01165	0.01192
524.5	0.012	0.01148	0.01156	0.01127	0.01087	0.01098	0.01136	0.0117	0.0118	0.01207
524	0.01208	0.01159	0.01165	0.01134	0.01096	0.01106	0.01145	0.01178	0.01187	0.01216
523.5	0.01225	0.01175	0.01181	0.01148	0.01111	0.01119	0.0116	0.0119	0.01201	0.01231
523	0.01235	0.01182	0.0119	0.01158	0.01121	0.01129	0.01168	0.01197	0.01209	0.01242
522.5	0.01249	0.01197	0.01205	0.01175	0.01137	0.01143	0.01183	0.01213	0.01224	0.01258
522	0.01256	0.01203	0.01212	0.01183	0.01143	0.01149	0.01188	0.01218	0.01232	0.01265
521.5	0.01273	0.01218	0.01224	0.01197	0.01158	0.01162	0.01203	0.01233	0.01244	0.01278
521	0.01283	0.01231	0.01235	0.01207	0.01168	0.01173	0.01212	0.01242	0.01254	0.01288
520.5	0.01299	0.01246	0.0125	0.01219	0.01181	0.01185	0.01225	0.01254	0.01266	0.01301
520	0.01328	0.01256	0.0126	0.01228	0.01223	0.01191	0.0124	0.01257	0.01271	0.01305
519.5	0.01345	0.01274	0.01275	0.01246	0.01238	0.01207	0.01256	0.01271	0.01287	0.01322
519	0.01358	0.01287	0.01287	0.01258	0.01247	0.01216	0.01266	0.01281	0.01297	0.01332
518.5	0.01374	0.01301	0.01301	0.01269	0.0126	0.01231	0.0128	0.01296	0.01311	0.01346
518	0.01385	0.01315	0.01314	0.01282	0.01274	0.01242	0.01293	0.01308	0.01322	0.01355
517.5	0.01403	0.01332	0.01333	0.013	0.01289	0.01258	0.01306	0.01325	0.01337	0.01371
517	0.01418	0.01345	0.01343	0.01313	0.01298	0.01268	0.01318	0.01338	0.01348	0.01381
516.5	0.0143	0.01359	0.01357	0.01326	0.01313	0.01283	0.01327	0.0135	0.0136	0.01395
516	0.01444	0.01371	0.01369	0.01339	0.01325	0.01296	0.01338	0.0136	0.01371	0.01406
515.5	0.01464	0.01387	0.01386	0.01355	0.0134	0.0131	0.01356	0.01376	0.01387	0.01422
515	0.01478	0.01398	0.01399	0.01368	0.0135	0.01322	0.01366	0.01389	0.01398	0.01433
514.5	0.01498	0.01417	0.0142	0.01387	0.01369	0.01339	0.01383	0.01405	0.01416	0.01451
514	0.01511	0.0143	0.0143	0.014	0.0138	0.01348	0.01393	0.01418	0.01428	0.01464
513.5	0.01531	0.01449	0.0145	0.0142	0.01401	0.01369	0.01413	0.01437	0.01449	0.01481
513	0.01546	0.01464	0.01463	0.01434	0.01413	0.01381	0.01425	0.01449	0.01458	0.01491
512.5	0.0157	0.01486	0.01485	0.01458	0.01434	0.014	0.01444	0.01468	0.0148	0.01513
512	0.01584	0.01497	0.01498	0.01471	0.01447	0.01413	0.01456	0.01477	0.01489	0.01523
511.5	0.01605	0.01516	0.01514	0.01491	0.01465	0.01431	0.01475	0.01495	0.01508	0.01543
511	0.0162	0.0153	0.01528	0.01503	0.01475	0.01444	0.01487	0.01508	0.01521	0.01552
510.5	0.01644	0.01554	0.01551	0.01526	0.01499	0.01464	0.01509	0.01527	0.0154	0.01574
510	0.0166	0.0157	0.01565	0.0154	0.01513	0.01477	0.01523	0.01543	0.01554	0.01586
509.5	0.01684	0.01595	0.01588	0.01562	0.01534	0.01497	0.01545	0.01566	0.01577	0.01607
509	0.017	0.01609	0.01602	0.01576	0.01547	0.0151	0.01557	0.01577	0.01586	0.01619
508.5	0.0172	0.01634	0.01624	0.01596	0.01567	0.01531	0.01577	0.01597	0.01606	0.01638
508	0.01737	0.01649	0.01639	0.01611	0.01581	0.01546	0.0159	0.01611	0.01621	0.01652
507.5	0.01761	0.01672	0.01664	0.01632	0.01602	0.01565	0.01607	0.0163	0.0164	0.01672
507	0.01777	0.01686	0.01682	0.01645	0.01616	0.0158	0.01619	0.01642	0.01652	0.01687
506.5	0.01802	0.0171	0.01707	0.01668	0.01637	0.016	0.0164	0.01663	0.01673	0.01707
506	0.01818	0.01727	0.01723	0.01682	0.01651	0.01613	0.01653	0.01678	0.01688	0.01723
505.5	0.01842	0.01751	0.01749	0.01705	0.01675	0.01632	0.01674	0.01697	0.01711	0.01744
505	0.01859	0.0177	0.01768	0.0172	0.01689	0.01647	0.01687	0.01712	0.01725	0.01758
504.5	0.01885	0.01795	0.01793	0.01746	0.01709	0.01668	0.0171	0.01733	0.01748	0.01783
504	0.01901	0.01811	0.01809	0.01763	0.01725	0.01683	0.01724	0.01747	0.01762	0.01797
503.5	0.01928	0.01836	0.01836	0.0179	0.01747	0.01708	0.01747	0.01768	0.01785	0.01818
503	0.01944	0.01853	0.01853	0.01804	0.01762	0.0172	0.01762	0.01779	0.01798	0.0183
502.5	0.01971	0.01879	0.0188	0.01829	0.01788	0.01742	0.01784	0.01805	0.01822	0.01851
502	0.01991	0.01898	0.01898	0.01848	0.01805	0.01757	0.01801	0.01819	0.01836	0.01867
501.5	0.02019	0.01922	0.01923	0.01873	0.01828	0.01777	0.01825	0.01836	0.01856	0.01887
501	0.02036	0.0194	0.0194	0.0189	0.01843	0.01795	0.01841	0.01851	0.01871	0.01901
500.5	0.02066	0.01967	0.01964	0.01919	0.01867	0.01821	0.01866	0.01875	0.01895	0.01925
500	0.02084	0.01984	0.01983	0.01937	0.01884	0.01836	0.01882	0.01891	0.01909	0.01939
499.5	0.02109	0.02007	0.02006	0.01964	0.01907	0.01859	0.01903	0.0191	0.01928	0.01956
499	0.0213	0.02028	0.02025	0.01985	0.01924	0.01877	0.0192	0.01928	0.01942	0.0197
498.5	0.02159	0.02054	0.02052	0.0201	0.01952	0.019	0.01943	0.0195	0.01967	0.01993
498	0.02181	0.02074	0.02072	0.0203	0.01973	0.01919	0.01961	0.01967	0.01981	0.02009
497.5	0.0221	0.02102	0.02097	0.02058	0.01998	0.01941	0.01983	0.01989	0.02002	0.0203
497	0.0223	0.02122	0.02119	0.02076	0.02015	0.01957	0.01998	0.02004	0.02017	0.02044
496.5	0.02258	0.02152	0.02148	0.02108	0.02042	0.01986	0.02026	0.02029	0.02041	0.02069
496	0.02278	0.0217	0.02168	0.02126	0.02061	0.02004	0.02044	0.02044	0.02057	0.02085
495.5	0.02311	0.02202	0.02201	0.02156	0.02089	0.02032	0.0207	0.02071	0.02082	0.02109
495	0.02332	0.02223	0.02222	0.02177	0.02107	0.0205	0.0209	0.0209	0.02099	0.02126
494.5	0.02367	0.02258	0.02254	0.02208	0.02138	0.02077	0.02119	0.02116	0.02123	0.02151
494	0.0239	0.02281	0.02277	0.0223	0.02157	0.02095	0.02136	0.02133	0.02143	0.02166
493.5	0.02426	0.02314	0.02309	0.02264	0.02188	0.02126	0.02164	0.02162	0.02172	0.02194
493	0.02452	0.02339	0.02332	0.02285	0.0221	0.02147	0.02186	0.02181	0.02189	0.02211
492.5	0.02489	0.02374	0.02366	0.02317	0.0224	0.02175	0.02218	0.02208	0.02217	0.0224
492	0.02515	0.02399	0.0239	0.02343	0.02264	0.02198	0.02239	0.02231	0.02234	0.02257
491.5	0.02549	0.02433	0.02426	0.02378	0.02296	0.02229	0.02267	0.02258	0.02261	0.02283
491	0.02576	0.02459	0.02452	0.02402	0.02319	0.02251	0.02291	0.0228	0.02284	0.02304
490.5	0.02617	0.02496	0.02492	0.0244	0.02353	0.02284	0.02324	0.02308	0.02314	0.02334
490	0.02646	0.0252	0.02515	0.02464	0.02377	0.02306	0.02345	0.02328	0.02334	0.02353
489.5	0.02686	0.02561	0.02551	0.02504	0.0241	0.02342	0.02376	0.0236	0.02364	0.02383
489	0.02713	0.02587	0.0258	0.02532	0.02437	0.02366	0.02399	0.02383	0.02387	0.02403
488.5	0.02755	0.02626	0.02618	0.02569	0.02472	0.02401	0.0243	0.02413	0.02417	0.0243
488	0.02781	0.02654	0.02646	0.02597	0.02498	0.02423	0.02452	0.02437	0.02441	0.02451
487.5	0.02824	0.02697	0.02686	0.02639	0.02541	0.0246	0.02491	0.02471	0.02472	0.02484
487	0.0285	0.02724	0.02714	0.02668	0.02566	0.02485	0.02513	0.02492	0.02492	0.02505
486.5	0.02894	0.02771	0.02762	0.02712	0.02609	0.02524	0.0255	0.02525	0.02526	0.02541
486	0.02924	0.02802	0.02792	0.02744	0.02638	0.02553	0.02578	0.0255	0.02549	0.02562
485.5	0.02966	0.02844	0.02837	0.02786	0.02679	0.02591	0.02614	0.02585	0.02584	0.02593
485	0.02998	0.02877	0.02866	0.02817	0.0271	0.02617	0.0264	0.02611	0.0261	0.02617
484.5	0.03041	0.02924	0.02912	0.02863	0.02754	0.02656	0.02677	0.02648	0.02645	0.02649
484	0.03073	0.02955	0.02943	0.02894	0.02784	0.02685	0.02705	0.02674	0.0267	0.02672
483.5	0.0312	0.03004	0.02993	0.02942	0.02828	0.02726	0.02744	0.02713	0.02707	0.0271
483	0.03153	0.03037	0.03026	0.02973	0.0286	0.02753	0.02772	0.02739	0.02731	0.02735
482.5	0.03201	0.03089	0.03075	0.03022	0.02909	0.02798	0.02815	0.0278	0.02769	0.02775
482	0.03235	0.03124	0.03111	0.03055	0.02941	0.02828	0.02845	0.02807	0.02797	0.028
481.5	0.03286	0.03175	0.03164	0.03102	0.02986	0.02873	0.02888	0.02847	0.02834	0.02837
481	0.03321	0.03209	0.032	0.03135	0.03017	0.02905	0.02918	0.02875	0.02861	0.02863
480.5	0.03375	0.03264	0.03255	0.03187	0.03068	0.02952	0.02962	0.02919	0.02903	0.02901
480	0.03412	0.03299	0.03292	0.03225	0.03101	0.02983	0.02991	0.02949	0.02934	0.0293
479.5	0.03464	0.03351	0.03343	0.03276	0.03148	0.03028	0.03033	0.02992	0.02976	0.02969
479	0.03502	0.0339	0.0338	0.03313	0.03181	0.03061	0.03066	0.03019	0.03004	0.02998
478.5	0.03558	0.03445	0.03436	0.03367	0.03232	0.03114	0.03112	0.0306	0.03044	0.03037
478	0.03597	0.03482	0.03473	0.03403	0.03266	0.03145	0.03143	0.03089	0.03071	0.03064
477.5	0.03656	0.03539	0.03529	0.03459	0.03319	0.03194	0.03189	0.03132	0.03115	0.03105
477	0.03693	0.03576	0.03566	0.03495	0.03356	0.03228	0.03221	0.03162	0.03145	0.0313
476.5	0.03749	0.03633	0.03623	0.03553	0.03408	0.03279	0.03271	0.03208	0.03187	0.0317
476	0.0379	0.03671	0.03664	0.03591	0.03444	0.03313	0.03304	0.03238	0.03217	0.03199
475.5	0.0385	0.0373	0.03722	0.03652	0.03503	0.03366	0.03354	0.03285	0.0326	0.03243
475	0.03886	0.03769	0.03763	0.03692	0.0354	0.03402	0.03387	0.03316	0.03289	0.03271
474.5	0.03948	0.03831	0.03824	0.03753	0.03597	0.03452	0.03436	0.03364	0.03334	0.03318
474	0.03987	0.0387	0.03864	0.03793	0.03632	0.03485	0.03469	0.03395	0.03362	0.03346
473.5	0.04049	0.03932	0.03923	0.03852	0.03692	0.03538	0.0352	0.03441	0.03405	0.03388
473	0.04089	0.03975	0.03967	0.03895	0.03732	0.03574	0.03555	0.03473	0.03435	0.03418
472.5	0.04151	0.04036	0.04029	0.03957	0.03792	0.03626	0.03603	0.03521	0.03483	0.03461
472	0.04193	0.04079	0.04076	0.04	0.03835	0.03663	0.03642	0.03557	0.03517	0.03493
471.5	0.04256	0.04144	0.04138	0.04067	0.03896	0.03719	0.03694	0.03607	0.03564	0.03541
471	0.04299	0.04188	0.04181	0.04109	0.03937	0.03755	0.03727	0.03641	0.03597	0.03571
470.5	0.04362	0.04253	0.04243	0.04176	0.03995	0.03809	0.03778	0.03688	0.03643	0.03616
470	0.04409	0.043	0.04289	0.04222	0.04037	0.03849	0.03816	0.03723	0.0368	0.03649
469.5	0.04474	0.04365	0.0435	0.04287	0.04095	0.03906	0.03867	0.03773	0.03726	0.03694
469	0.04517	0.04409	0.04394	0.04331	0.04135	0.03942	0.039	0.03806	0.0376	0.03723
468.5	0.04583	0.04476	0.04456	0.04396	0.04197	0.03998	0.03953	0.03854	0.03808	0.03766
468	0.04625	0.04518	0.04498	0.04438	0.04237	0.04035	0.03991	0.03884	0.03837	0.03793
467.5	0.04692	0.04584	0.04564	0.04507	0.04299	0.04094	0.04046	0.03936	0.03888	0.03841
467	0.04738	0.0463	0.0461	0.04552	0.04342	0.04133	0.04085	0.03968	0.03922	0.03875
466.5	0.04808	0.04699	0.04679	0.04619	0.04406	0.04193	0.04142	0.04023	0.03971	0.03924
466	0.04855	0.04745	0.04725	0.04666	0.04447	0.04233	0.04181	0.04059	0.04004	0.03958
465.5	0.04921	0.04811	0.04791	0.04733	0.04508	0.04292	0.04234	0.04109	0.0405	0.04004
465	0.04967	0.04857	0.04838	0.04777	0.04552	0.04332	0.04273	0.04145	0.04083	0.04036
464.5	0.05037	0.04928	0.0491	0.04847	0.04619	0.04393	0.04331	0.042	0.04133	0.04087
464	0.05084	0.04975	0.04961	0.04893	0.04667	0.04433	0.0437	0.04236	0.04168	0.04119
463.5	0.05151	0.05044	0.05031	0.04963	0.04734	0.04494	0.04426	0.04287	0.04217	0.04171
463	0.05196	0.05091	0.05079	0.0501	0.04781	0.04531	0.04463	0.04322	0.0425	0.04201
462.5	0.05264	0.05161	0.0515	0.0508	0.0485	0.04592	0.0452	0.04377	0.04301	0.04253
462	0.0531	0.05208	0.05197	0.05128	0.04891	0.04632	0.04558	0.0441	0.04334	0.04285
461.5	0.05382	0.05281	0.05269	0.05201	0.0496	0.04693	0.04613	0.04465	0.04387	0.04336
461	0.05428	0.0533	0.05318	0.05247	0.05004	0.04732	0.04649	0.04501	0.04421	0.04368
460.5	0.05499	0.05403	0.0539	0.05321	0.05071	0.04793	0.04706	0.04554	0.04471	0.04415
460	0.05545	0.05451	0.05438	0.05368	0.05116	0.04834	0.04745	0.04589	0.04506	0.04448
459.5	0.05615	0.05524	0.05507	0.05438	0.05184	0.04892	0.04799	0.04638	0.04555	0.04493
459	0.05663	0.05573	0.05554	0.05486	0.0523	0.04931	0.04838	0.04673	0.0459	0.04527
458.5	0.05734	0.05646	0.05625	0.05559	0.05297	0.04994	0.04895	0.04726	0.04642	0.04573
458	0.05778	0.05691	0.0567	0.05603	0.0534	0.05032	0.04929	0.04761	0.04675	0.04605
457.5	0.05844	0.05763	0.05738	0.05672	0.05403	0.05092	0.04985	0.0481	0.04723	0.04651
457	0.0589	0.05808	0.05783	0.05719	0.05447	0.05132	0.05021	0.04845	0.04756	0.04681
456.5	0.05963	0.05884	0.05857	0.05794	0.05513	0.05195	0.05079	0.04896	0.04809	0.04731
456	0.06009	0.05932	0.05905	0.05841	0.05556	0.05235	0.05114	0.04931	0.04841	0.04762
455.5	0.06081	0.06004	0.05978	0.05914	0.05626	0.05297	0.05171	0.04984	0.0489	0.04814
455	0.06127	0.0605	0.06023	0.0596	0.05667	0.05337	0.05208	0.05016	0.04921	0.04842
454.5	0.06196	0.06121	0.06093	0.06031	0.05733	0.05399	0.05264	0.05068	0.04971	0.04893
454	0.06239	0.06164	0.06139	0.06074	0.05776	0.0544	0.05297	0.051	0.05002	0.04922
453.5	0.0631	0.06237	0.0621	0.0615	0.05844	0.05501	0.05353	0.05157	0.05053	0.04972
453	0.06357	0.06283	0.06258	0.06198	0.05886	0.05541	0.0539	0.05191	0.05087	0.05004
452.5	0.06423	0.06354	0.06329	0.06267	0.0595	0.05599	0.05441	0.05239	0.05134	0.05047
452	0.06469	0.06401	0.06376	0.06314	0.05996	0.05638	0.05476	0.05273	0.05167	0.05078
451.5	0.06539	0.06473	0.06449	0.06385	0.0606	0.057	0.0553	0.05325	0.05217	0.05126
451	0.06586	0.0652	0.06499	0.06432	0.06104	0.05737	0.05568	0.05361	0.05248	0.05158
450.5	0.06655	0.06591	0.06571	0.06501	0.06165	0.05796	0.05623	0.05413	0.05294	0.05205
450	0.067	0.06635	0.06617	0.06546	0.06209	0.05836	0.05658	0.05448	0.05325	0.05236
449.5	0.06767	0.06703	0.06687	0.06615	0.06274	0.05893	0.05713	0.055	0.05375	0.05283
449	0.0681	0.06753	0.06732	0.06662	0.06319	0.05934	0.05751	0.05535	0.05409	0.05314
448.5	0.06878	0.06822	0.06805	0.06731	0.06388	0.05993	0.05807	0.05587	0.05459	0.05364
448	0.06925	0.0687	0.06856	0.0678	0.06433	0.06032	0.05846	0.05624	0.05493	0.05396
447.5	0.06993	0.06943	0.06925	0.06851	0.06498	0.0609	0.05901	0.05677	0.05543	0.05441
447	0.07037	0.06988	0.0697	0.06896	0.0654	0.06127	0.05936	0.05704	0.05574	0.05471
446.5	0.07099	0.07054	0.0704	0.06962	0.06605	0.06185	0.05987	0.05755	0.0562	0.05517
446	0.07143	0.071	0.07085	0.07011	0.06649	0.06224	0.06024	0.05789	0.05654	0.0555
445.5	0.07207	0.07167	0.07155	0.07081	0.06709	0.06279	0.06077	0.05839	0.05699	0.05599
445	0.07251	0.07212	0.072	0.07126	0.06752	0.06318	0.06114	0.05871	0.05728	0.05629
444.5	0.07318	0.07281	0.07268	0.07198	0.0682	0.06377	0.06164	0.05922	0.05778	0.05675
444	0.0736	0.07325	0.07312	0.07244	0.06861	0.06412	0.06197	0.05952	0.05805	0.05704
443.5	0.07427	0.07394	0.0738	0.07313	0.06924	0.06469	0.06251	0.06004	0.05856	0.05752
443	0.07469	0.07439	0.07425	0.07358	0.06964	0.06504	0.06281	0.06034	0.05885	0.05779
442.5	0.07532	0.07503	0.0749	0.07421	0.07023	0.06557	0.06327	0.06082	0.05928	0.05819
442	0.07575	0.07548	0.07536	0.07468	0.07063	0.06595	0.06362	0.06117	0.0596	0.05847
441.5	0.07639	0.07612	0.07602	0.07534	0.07124	0.06651	0.06407	0.06162	0.06004	0.05889
441	0.0768	0.07657	0.07646	0.07576	0.07165	0.06689	0.06442	0.06191	0.06033	0.05918
440.5	0.07741	0.07724	0.07713	0.07641	0.07227	0.06746	0.06492	0.06241	0.06076	0.05959
440	0.07784	0.07767	0.07756	0.07686	0.07268	0.06781	0.06526	0.06271	0.06106	0.05989
439.5	0.07847	0.07832	0.07823	0.0775	0.07325	0.06836	0.06574	0.06318	0.0615	0.06031
439	0.07889	0.07873	0.07867	0.07791	0.07364	0.06872	0.06605	0.06347	0.06176	0.06057
438.5	0.07948	0.07936	0.07929	0.07853	0.0742	0.0692	0.06651	0.06393	0.06219	0.06096
438	0.07987	0.07976	0.07974	0.07891	0.07459	0.06953	0.06682	0.06423	0.06247	0.06121
437.5	0.08047	0.08038	0.08037	0.07955	0.07517	0.07005	0.06728	0.06469	0.06289	0.06163
437	0.08084	0.08078	0.08077	0.07995	0.07555	0.07035	0.06758	0.06493	0.06315	0.06186
436.5	0.08144	0.0814	0.0814	0.0806	0.07613	0.07084	0.06805	0.06536	0.06358	0.06229
436	0.08183	0.08181	0.08182	0.08103	0.0765	0.07117	0.06835	0.06565	0.06385	0.06258
435.5	0.08237	0.08237	0.08239	0.0816	0.07705	0.07163	0.06878	0.066	0.06418	0.06291
435	0.08273	0.08275	0.08274	0.08199	0.0774	0.07192	0.06908	0.06628	0.06445	0.06316
434.5	0.08331	0.08327	0.08328	0.08258	0.07789	0.07232	0.06946	0.06665	0.06481	0.0635
434	0.08366	0.08364	0.08366	0.08298	0.07819	0.07261	0.06972	0.06691	0.06504	0.06373
433.5	0.08418	0.08417	0.08421	0.0835	0.07869	0.07303	0.07009	0.06724	0.06535	0.06404
433	0.08456	0.08456	0.08459	0.08389	0.07906	0.07331	0.07038	0.06752	0.0656	0.06429
432.5	0.08512	0.08511	0.08512	0.08445	0.07959	0.07376	0.07079	0.0679	0.06598	0.06462
432	0.08549	0.08547	0.08552	0.08482	0.07993	0.07408	0.07106	0.06811	0.0662	0.06485
431.5	0.08602	0.08601	0.08601	0.0854	0.08041	0.07453	0.07146	0.06846	0.06654	0.06518
431	0.08637	0.08636	0.08637	0.08575	0.08073	0.07481	0.07173	0.06869	0.06675	0.06539
430.5	0.08691	0.08686	0.08692	0.08625	0.08119	0.07524	0.07213	0.06904	0.067	0.06571
430	0.08723	0.0872	0.08727	0.0866	0.08148	0.07551	0.07235	0.06925	0.06719	0.06587
429.5	0.0878	0.08775	0.08785	0.08714	0.08199	0.07598	0.0728	0.06966	0.06755	0.06621
429	0.08816	0.08812	0.08822	0.08752	0.08231	0.07626	0.07306	0.06991	0.06777	0.06644
428.5	0.0887	0.08869	0.08884	0.08806	0.08279	0.07671	0.07349	0.07027	0.06812	0.06679
428	0.08905	0.08904	0.08921	0.08841	0.0831	0.07702	0.07376	0.07051	0.06836	0.06705
427.5	0.08958	0.08957	0.08974	0.08894	0.0836	0.07744	0.07417	0.07087	0.0687	0.06736
427	0.08991	0.08991	0.09008	0.0893	0.08389	0.07772	0.07441	0.07112	0.0689	0.06756
426.5	0.09039	0.09041	0.09062	0.08979	0.08433	0.07815	0.07482	0.07146	0.06921	0.06787
426	0.09072	0.09077	0.09096	0.09015	0.08463	0.07844	0.07506	0.0717	0.06943	0.06807
425.5	0.09126	0.09133	0.0915	0.0907	0.08511	0.07889	0.07547	0.0721	0.06977	0.06843
425	0.09164	0.09173	0.09191	0.09111	0.08547	0.07921	0.07576	0.07238	0.07005	0.0687
424.5	0.09213	0.09226	0.09245	0.09165	0.08596	0.07964	0.07613	0.07275	0.07043	0.06904
424	0.09248	0.09268	0.09281	0.09203	0.0863	0.07995	0.07641	0.07304	0.07071	0.06929
423.5	0.09298	0.09322	0.09332	0.0926	0.0868	0.08041	0.07682	0.07344	0.0711	0.06967
423	0.09334	0.09361	0.09371	0.09297	0.08715	0.08072	0.07712	0.07371	0.07135	0.06993
422.5	0.09388	0.09414	0.09427	0.09354	0.08767	0.08122	0.07754	0.0741	0.07175	0.07032
422	0.09426	0.09453	0.09465	0.09394	0.08804	0.08156	0.07781	0.07441	0.07201	0.07057
421.5	0.09487	0.09514	0.09526	0.09453	0.08859	0.08207	0.07829	0.0749	0.07245	0.071
421	0.09524	0.09561	0.09567	0.09494	0.08897	0.08244	0.07862	0.07519	0.07274	0.07128
420.5	0.09583	0.09623	0.09627	0.09556	0.08956	0.08298	0.07911	0.07567	0.07321	0.07174
420	0.09621	0.09665	0.09662	0.09697	0.09041	0.08344	0.07927	0.07594	0.07369	0.07195
419.5	0.0968	0.09725	0.09722	0.09754	0.09099	0.08396	0.07976	0.07643	0.07414	0.07238
419	0.09722	0.09766	0.09767	0.09796	0.09138	0.08431	0.08009	0.07676	0.07445	0.07271
418.5	0.09788	0.09834	0.09833	0.09866	0.09202	0.08491	0.08066	0.07729	0.07498	0.07322
418	0.09828	0.09875	0.09877	0.09908	0.09239	0.08528	0.081	0.07762	0.0753	0.07353
417.5	0.09892	0.09939	0.0994	0.09969	0.09296	0.08584	0.08153	0.07812	0.07577	0.07404
417	0.09933	0.09985	0.09986	0.10012	0.09338	0.08623	0.0819	0.07849	0.07613	0.07437
416.5	0.10004	0.10058	0.10052	0.10083	0.09402	0.08684	0.08244	0.07907	0.07666	0.07492
416	0.10053	0.10104	0.10103	0.10131	0.09443	0.08724	0.08285	0.07942	0.07702	0.07528
415.5	0.10127	0.10181	0.10177	0.10206	0.0951	0.08785	0.08345	0.08001	0.07762	0.07586
415	0.10178	0.1023	0.1023	0.10252	0.0956	0.08831	0.08386	0.08043	0.07803	0.07627
414.5	0.10257	0.10303	0.10309	0.10331	0.09636	0.08898	0.08448	0.08104	0.07861	0.07688
414	0.10306	0.10357	0.10362	0.10385	0.09683	0.08943	0.08492	0.0815	0.07903	0.0773
413.5	0.10386	0.10441	0.10447	0.10469	0.09765	0.09013	0.08559	0.08217	0.07969	0.07791
413	0.10441	0.10496	0.105	0.10527	0.09813	0.0906	0.08605	0.08262	0.08009	0.07832
412.5	0.10525	0.10583	0.10581	0.1061	0.0989	0.09132	0.08674	0.08332	0.08076	0.07895
412	0.10584	0.10641	0.10643	0.10667	0.09944	0.09186	0.08722	0.08379	0.08121	0.0794
411.5	0.10681	0.10737	0.10737	0.10761	0.10037	0.09269	0.08802	0.08458	0.08196	0.08011
411	0.10748	0.10805	0.10805	0.1083	0.101	0.09324	0.08859	0.08512	0.0825	0.08061
410.5	0.10843	0.10898	0.10899	0.10928	0.10186	0.09408	0.08942	0.08587	0.08322	0.08131
410	0.10913	0.10968	0.10973	0.11002	0.10254	0.09469	0.09007	0.08643	0.0838	0.08185
409.5	0.11014	0.11075	0.11077	0.11103	0.10353	0.09562	0.09092	0.0873	0.08462	0.08263
409	0.11079	0.11139	0.11145	0.11171	0.10417	0.0962	0.09149	0.08785	0.0851	0.08312
408.5	0.11186	0.11252	0.11258	0.11283	0.10521	0.09719	0.09242	0.08876	0.08596	0.08396
408	0.11263	0.11328	0.11334	0.11356	0.10592	0.09786	0.09308	0.0894	0.08654	0.08453
407.5	0.1138	0.1145	0.11451	0.11475	0.10701	0.09887	0.0941	0.09032	0.0874	0.08538
407	0.11458	0.11528	0.11533	0.11554	0.10772	0.09956	0.09477	0.09091	0.08799	0.086
406.5	0.11584	0.11657	0.11664	0.1168	0.10892	0.10068	0.09583	0.09192	0.089	0.08694
406	0.11669	0.11741	0.1175	0.11767	0.10973	0.10145	0.09652	0.0926	0.08962	0.0876
405.5	0.118	0.11879	0.11884	0.119	0.11096	0.10261	0.09761	0.09366	0.09066	0.08859
405	0.11888	0.11973	0.11979	0.11992	0.11183	0.10343	0.0984	0.09441	0.09134	0.08928
404.5	0.1203	0.12112	0.12124	0.12135	0.11319	0.10466	0.09957	0.09555	0.09241	0.09036
404	0.12127	0.12214	0.12227	0.12227	0.11417	0.10555	0.10037	0.09632	0.0932	0.09111
403.5	0.12274	0.12367	0.1238	0.1238	0.11553	0.10687	0.10157	0.09749	0.09431	0.09216
403	0.12382	0.12475	0.12487	0.12488	0.11653	0.10782	0.10244	0.09831	0.09511	0.09293
402.5	0.12552	0.12653	0.12663	0.12659	0.11814	0.1093	0.10385	0.09964	0.09642	0.09416
402	0.12668	0.12768	0.12779	0.12774	0.1192	0.11027	0.10479	0.10054	0.09728	0.09501
401.5	0.12853	0.12956	0.12963	0.12957	0.12091	0.11186	0.10626	0.10196	0.09868	0.09633
401	0.12981	0.13084	0.13094	0.13083	0.12212	0.113	0.10731	0.10297	0.09968	0.09727
400.5	0.13196	0.13304	0.13313	0.13296	0.12417	0.11493	0.10905	0.1047	0.10134	0.09887
400	0.13341	0.13447	0.13458	0.13443	0.1255	0.11623	0.11022	0.10582	0.10243	0.09996
399.5	0.13553	0.13663	0.13671	0.13651	0.12753	0.11808	0.112	0.10747	0.10401	0.10146
399	0.13698	0.13811	0.13818	0.13797	0.12889	0.11931	0.11318	0.10861	0.10509	0.10251
398.5	0.13926	0.1404	0.14042	0.14019	0.13099	0.12126	0.11499	0.11035	0.10675	0.10409
398	0.14083	0.14201	0.142	0.14177	0.13248	0.12264	0.11627	0.11155	0.10793	0.1052
397.5	0.14334	0.14451	0.14447	0.14423	0.13476	0.12476	0.11829	0.11345	0.10971	0.10696
397	0.14506	0.14624	0.14618	0.14593	0.1364	0.12623	0.11967	0.11479	0.11097	0.10823
396.5	0.1477	0.14892	0.14891	0.14859	0.13893	0.12855	0.12183	0.11683	0.11293	0.11013
396	0.14948	0.15072	0.15071	0.15039	0.14062	0.13009	0.12326	0.1182	0.11423	0.11142
395.5	0.15227	0.1536	0.15359	0.15318	0.14327	0.13253	0.12554	0.12036	0.11628	0.1134
395	0.15419	0.15555	0.15555	0.15511	0.14507	0.13418	0.12708	0.12183	0.1177	0.11478
394.5	0.15718	0.15854	0.15852	0.1581	0.14782	0.13669	0.12945	0.12413	0.11981	0.11686
394	0.15919	0.16055	0.16054	0.16009	0.14967	0.13838	0.13106	0.1256	0.12124	0.1182
393.5	0.16239	0.16381	0.16378	0.16322	0.15263	0.14106	0.13363	0.12802	0.12349	0.12037
393	0.16464	0.16605	0.16605	0.1655	0.15472	0.14298	0.1354	0.1297	0.1251	0.12193
392.5	0.16815	0.1696	0.16961	0.16904	0.158	0.14601	0.13819	0.13231	0.12765	0.12438
392	0.17058	0.17202	0.17208	0.17147	0.16028	0.14806	0.14015	0.13413	0.12939	0.12607
391.5	0.17442	0.17589	0.17594	0.17531	0.16388	0.15131	0.14318	0.13695	0.13211	0.12869
391	0.17699	0.17849	0.17856	0.17789	0.16629	0.15349	0.14522	0.13889	0.13394	0.13043
390.5	0.18101	0.18254	0.18265	0.182	0.17003	0.15696	0.1484	0.14187	0.13681	0.13315
390	0.18382	0.18536	0.18547	0.1848	0.17261	0.15931	0.15058	0.14395	0.13873	0.13503
389.5	0.18824	0.18975	0.18987	0.18914	0.17668	0.16302	0.15403	0.14712	0.14177	0.13791
389	0.19122	0.1928	0.1929	0.19214	0.17947	0.16557	0.15637	0.14931	0.14383	0.13989
388.5	0.19587	0.19746	0.19756	0.19676	0.18376	0.16943	0.15997	0.15266	0.147	0.14289
388	0.19911	0.20072	0.20082	0.19996	0.18675	0.17217	0.16248	0.15496	0.14921	0.14498
387.5	0.20405	0.20572	0.20578	0.20494	0.19134	0.17635	0.16632	0.15851	0.15257	0.14815
387	0.20748	0.2091	0.20916	0.20835	0.19452	0.1792	0.16892	0.16094	0.15485	0.15032
386.5	0.21278	0.21442	0.21448	0.21363	0.19938	0.18367	0.17299	0.1647	0.15842	0.15364
386	0.21639	0.2181	0.21813	0.21726	0.20272	0.18672	0.17578	0.16728	0.16081	0.15594
385.5	0.22196	0.2237	0.22371	0.22277	0.20784	0.19139	0.18001	0.17121	0.16446	0.15938
385	0.22577	0.22752	0.22752	0.22656	0.21129	0.19457	0.18291	0.17391	0.16696	0.16171
384.5	0.23159	0.23339	0.23338	0.23239	0.21667	0.19948	0.18738	0.17799	0.17079	0.16524
384	0.23554	0.23741	0.23735	0.2363	0.22034	0.20271	0.19037	0.18073	0.1733	0.16759
383.5	0.24163	0.2435	0.24347	0.24234	0.22595	0.20779	0.19502	0.18492	0.17722	0.17122
383	0.24579	0.2477	0.24766	0.24652	0.22977	0.21127	0.19816	0.18781	0.17986	0.17373
382.5	0.25212	0.25407	0.25397	0.25286	0.23553	0.21654	0.2029	0.19214	0.18385	0.17744
382	0.25639	0.25838	0.25831	0.25716	0.23952	0.22013	0.20613	0.19508	0.18654	0.17996
381.5	0.26293	0.26498	0.26489	0.26366	0.24555	0.2255	0.21099	0.19949	0.19058	0.18376
381	0.26734	0.26948	0.26937	0.26809	0.24963	0.22919	0.21428	0.2025	0.19335	0.18634
380.5	0.27412	0.2763	0.27621	0.27488	0.25585	0.2348	0.21933	0.20703	0.19752	0.19023
380	0.27871	0.2809	0.28082	0.27942	0.26008	0.23856	0.22272	0.21009	0.20029	0.19281
379.5	0.28563	0.28783	0.28779	0.28632	0.26641	0.24426	0.22781	0.21461	0.20449	0.19667
379	0.29034	0.29254	0.2925	0.29101	0.27068	0.24812	0.23124	0.21769	0.20728	0.19925
378.5	0.29741	0.29968	0.29961	0.29802	0.27724	0.25387	0.2364	0.22227	0.21146	0.20315
378	0.30222	0.30448	0.30441	0.30274	0.28162	0.25778	0.23987	0.2254	0.21427	0.20576
377.5	0.30946	0.31176	0.31166	0.30996	0.2882	0.26369	0.2451	0.23007	0.21856	0.20969
377	0.31427	0.31663	0.31646	0.31479	0.29261	0.26764	0.24855	0.23322	0.2214	0.21233
376.5	0.32153	0.32392	0.32377	0.322	0.29933	0.27351	0.2538	0.23789	0.22564	0.21622
376	0.32646	0.3288	0.32867	0.32684	0.3038	0.2775	0.25734	0.24101	0.22852	0.21888
375.5	0.33379	0.33621	0.336	0.3341	0.31051	0.28347	0.26264	0.24571	0.23276	0.22277
375	0.33865	0.34108	0.34088	0.33897	0.31493	0.28741	0.26614	0.24881	0.23561	0.22538
374.5	0.34601	0.34838	0.34815	0.34614	0.3216	0.2933	0.27135	0.25346	0.23981	0.22921
374	0.35083	0.35332	0.35298	0.35086	0.32601	0.29716	0.27479	0.25655	0.24256	0.23178
373.5	0.3581	0.36058	0.36023	0.35804	0.33258	0.303	0.27995	0.26119	0.24668	0.23565
373	0.3629	0.36538	0.365	0.36274	0.33696	0.30686	0.28337	0.26423	0.24941	0.23817
372.5	0.37005	0.37256	0.37216	0.36981	0.34344	0.31262	0.2885	0.26881	0.25355	0.24199
372	0.37476	0.37728	0.37687	0.37447	0.34763	0.31638	0.29188	0.27182	0.25624	0.24448
371.5	0.38177	0.38428	0.38379	0.38132	0.35392	0.322	0.29683	0.27623	0.26023	0.24823
371	0.38643	0.38891	0.38839	0.38591	0.35812	0.32577	0.30014	0.27917	0.26292	0.25067
370.5	0.3933	0.39573	0.39523	0.39262	0.36433	0.33121	0.30501	0.28346	0.26682	0.25422
370	0.3979	0.40039	0.40002	0.39713	0.36845	0.33549	0.30863	0.28654	0.27032	0.25673
369.5	0.4047	0.40712	0.40674	0.4038	0.37454	0.34089	0.31337	0.29076	0.27411	0.26017
369	0.40919	0.41156	0.4112	0.40823	0.37859	0.34451	0.31656	0.29349	0.2767	0.2625
368.5	0.41576	0.41812	0.41769	0.4146	0.38444	0.34973	0.32116	0.29759	0.28046	0.26595
368	0.42009	0.42243	0.42194	0.41877	0.38827	0.35312	0.3242	0.30027	0.28293	0.2682
367.5	0.42641	0.42866	0.42813	0.42486	0.39387	0.35798	0.32856	0.30417	0.28646	0.27141
367	0.43063	0.43272	0.43227	0.42888	0.39762	0.36132	0.33155	0.30675	0.28882	0.27362
366.5	0.43682	0.43881	0.43826	0.43489	0.40313	0.36618	0.3358	0.31065	0.29229	0.2768
366	0.44091	0.44277	0.44224	0.4388	0.40675	0.36932	0.33862	0.3132	0.29458	0.27891
365.5	0.44691	0.44873	0.44809	0.44465	0.41217	0.37404	0.34283	0.317	0.29801	0.28207
365	0.45076	0.45256	0.45187	0.44837	0.41558	0.3771	0.34553	0.31941	0.30025	0.28406
364.5	0.45668	0.45834	0.4576	0.454	0.42082	0.38179	0.34968	0.3231	0.30359	0.28718
364	0.46048	0.4621	0.46132	0.45766	0.4242	0.38486	0.35232	0.32546	0.30576	0.28921
363.5	0.46615	0.46779	0.46686	0.46312	0.42923	0.38929	0.35634	0.32905	0.30899	0.29219
363	0.46981	0.47137	0.47043	0.46663	0.43247	0.39218	0.3589	0.33132	0.31106	0.29415
362.5	0.47529	0.47669	0.47577	0.47183	0.43728	0.39647	0.3628	0.33483	0.31415	0.29705
362	0.47881	0.48016	0.47922	0.47519	0.44041	0.39923	0.36529	0.33707	0.31617	0.29891
361.5	0.48414	0.48538	0.48437	0.48039	0.44511	0.4034	0.36901	0.34044	0.31925	0.30178
361	0.48753	0.48873	0.48773	0.48361	0.44816	0.40611	0.37149	0.34263	0.32125	0.3036
360.5	0.4925	0.49367	0.49255	0.48845	0.45255	0.41005	0.37509	0.34589	0.32416	0.30632
360	0.4958	0.49688	0.49574	0.49155	0.45548	0.41264	0.37747	0.34796	0.32602	0.30812
359.5	0.50053	0.50173	0.50035	0.49616	0.45973	0.4165	0.38095	0.35104	0.32888	0.31074
359	0.50364	0.50481	0.50342	0.4992	0.46246	0.41902	0.38323	0.3531	0.33078	0.31247
358.5	0.50829	0.50939	0.50784	0.50358	0.46657	0.42266	0.38659	0.35614	0.33356	0.31508
358	0.5112	0.51226	0.51071	0.50634	0.46913	0.425	0.38871	0.35805	0.33532	0.31674
357.5	0.51557	0.51651	0.51487	0.51042	0.47298	0.4284	0.39189	0.36087	0.33791	0.31918
357	0.51828	0.51911	0.51758	0.51298	0.47544	0.4306	0.39389	0.36263	0.33961	0.32075
356.5	0.5222	0.52307	0.52143	0.51676	0.4789	0.43371	0.39679	0.36527	0.34204	0.32302
356	0.52474	0.52552	0.52391	0.51921	0.48114	0.43573	0.39863	0.36695	0.34361	0.32572
355.5	0.52832	0.52906	0.5274	0.5227	0.4844	0.4386	0.40125	0.36937	0.34581	0.32782
355	0.53051	0.53124	0.52953	0.5248	0.48639	0.44037	0.40295	0.37094	0.34724	0.32913
354.5	0.53395	0.53453	0.53273	0.528	0.4893	0.44306	0.4054	0.37324	0.34934	0.33113
354	0.53598	0.53656	0.53475	0.52998	0.49112	0.44468	0.40688	0.37464	0.3507	0.33239
353.5	0.53897	0.53948	0.53759	0.53275	0.49366	0.447	0.40901	0.37674	0.35272	0.3343
353	0.54085	0.54116	0.53934	0.53441	0.49525	0.44846	0.41037	0.37801	0.35394	0.33546
352.5	0.54342	0.54361	0.54174	0.53683	0.49745	0.45049	0.4123	0.37984	0.35565	0.33712
352	0.54502	0.54507	0.54323	0.53829	0.49881	0.45181	0.41346	0.38098	0.3567	0.33821
351.5	0.54719	0.54724	0.54528	0.54034	0.50063	0.45348	0.41511	0.3826	0.3583	0.33978
351	0.54845	0.54847	0.54653	0.54157	0.50177	0.45455	0.4162	0.38361	0.35932	0.34071
350.5	0.55028	0.5502	0.54815	0.54322	0.50338	0.45605	0.41759	0.38511	0.36069	0.34212
350	0.5514	0.55114	0.54908	0.54412	0.50425	0.4569	0.41845	0.38595	0.36162	0.34303
349.5	0.55279	0.55249	0.5503	0.54519	0.50538	0.45802	0.41964	0.38717	0.3628	0.34418
349	0.55362	0.55326	0.55109	0.54587	0.50611	0.4587	0.42038	0.38795	0.36357	0.34502
348.5	0.55461	0.55414	0.55193	0.54668	0.50694	0.45961	0.4213	0.38889	0.36458	0.3449
348	0.55506	0.5546	0.55237	0.54698	0.50731	0.46005	0.42182	0.38937	0.36519	0.34557
347.5	0.55564	0.55506	0.55276	0.54723	0.50772	0.46062	0.42247	0.39014	0.36603	0.34639
347	0.55597	0.55524	0.55298	0.54747	0.50799	0.46101	0.42292	0.39053	0.3665	0.34691
346.5	0.55617	0.55529	0.55316	0.54757	0.50815	0.4613	0.42334	0.39107	0.36711	0.34759
346	0.55622	0.55527	0.55309	0.54746	0.50816	0.46143	0.42359	0.3914	0.3675	0.34801
345.5	0.55607	0.55503	0.55277	0.54716	0.50797	0.46136	0.42391	0.39179	0.36799	0.34855
345	0.55587	0.55472	0.55251	0.54682	0.50781	0.46139	0.42407	0.39202	0.36831	0.3489
344.5	0.55535	0.55413	0.55194	0.5462	0.50733	0.46119	0.42398	0.39234	0.36875	0.34937
344	0.55493	0.55364	0.55151	0.54567	0.50696	0.46105	0.42402	0.39249	0.36899	0.34976
343.5	0.5542	0.55281	0.55064	0.54484	0.50637	0.46069	0.42398	0.39267	0.36929	0.35021
343	0.55362	0.55218	0.54996	0.54418	0.50589	0.46051	0.42396	0.39277	0.36956	0.35058
342.5	0.55255	0.55105	0.5488	0.54305	0.50495	0.46002	0.42378	0.39279	0.36983	0.351
342	0.55192	0.55032	0.54808	0.54224	0.50439	0.45967	0.42375	0.39291	0.37005	0.3514
341.5	0.55081	0.54905	0.5468	0.54108	0.50343	0.45909	0.42357	0.39306	0.37033	0.35191
341	0.55004	0.54824	0.54585	0.54018	0.50279	0.45867	0.42349	0.39318	0.37049	0.35231
340.5	0.54859	0.54685	0.54436	0.53867	0.50168	0.45792	0.42323	0.39328	0.3708	0.35291
340	0.54753	0.54579	0.54333	0.53758	0.50083	0.45741	0.42306	0.39332	0.371	0.35326
339.5	0.54593	0.54419	0.54165	0.53601	0.49953	0.45664	0.4227	0.3934	0.37124	0.35382
339	0.54481	0.54307	0.54056	0.53486	0.49865	0.45615	0.42249	0.39345	0.37152	0.3542
338.5	0.54292	0.54127	0.53868	0.5331	0.49712	0.45519	0.42212	0.39347	0.37178	0.35476
338	0.54174	0.54003	0.53746	0.53188	0.49617	0.45465	0.42196	0.39345	0.37191	0.35511
337.5	0.53978	0.53815	0.53556	0.53002	0.4947	0.45378	0.42151	0.3935	0.37231	0.35572
337	0.53841	0.53673	0.5342	0.52866	0.4936	0.4531	0.4212	0.39342	0.3725	0.3561
336.5	0.53625	0.53458	0.53213	0.52665	0.49194	0.45196	0.42064	0.3933	0.37278	0.3566
336	0.53482	0.53314	0.53065	0.52523	0.49081	0.45128	0.42033	0.3933	0.37296	0.35697
335.5	0.53247	0.53089	0.52844	0.52314	0.48906	0.4502	0.41973	0.3933	0.37326	0.35755
335	0.53085	0.52923	0.52685	0.52155	0.48783	0.44931	0.41932	0.39314	0.37344	0.35783
334.5	0.52833	0.52677	0.5245	0.51932	0.48586	0.44817	0.41869	0.39301	0.37372	0.35836
334	0.52663	0.52511	0.5228	0.51773	0.48465	0.44734	0.41826	0.39297	0.37394	0.35875
333.5	0.52413	0.52265	0.52021	0.51532	0.4827	0.44617	0.41767	0.3929	0.3744	0.35939
333	0.52228	0.52086	0.51851	0.51356	0.48136	0.44533	0.41727	0.39281	0.37458	0.35975
332.5	0.51963	0.51818	0.51584	0.51108	0.47931	0.44418	0.41658	0.39265	0.37482	0.36042
332	0.51779	0.51629	0.51405	0.50929	0.47799	0.44322	0.41605	0.39248	0.37491	0.36078
331.5	0.51489	0.51363	0.51133	0.5067	0.47592	0.44193	0.41536	0.3923	0.3753	0.36146
331	0.51306	0.51173	0.5095	0.50498	0.47447	0.44101	0.41495	0.39221	0.37544	0.36177
330.5	0.51021	0.50885	0.50657	0.50221	0.47223	0.43954	0.41416	0.39198	0.37569	0.36231
330	0.50806	0.50691	0.50494	0.50042	0.4712	0.43896	0.41558	0.39476	0.37851	0.36762
329.5	0.5051	0.50407	0.50218	0.49757	0.46893	0.43758	0.41484	0.39457	0.3788	0.36831
329	0.50305	0.50206	0.50024	0.49568	0.46746	0.43655	0.41438	0.39445	0.37902	0.36869
328.5	0.50005	0.49918	0.49722	0.49285	0.46514	0.43508	0.41354	0.3943	0.37919	0.36927
328	0.4979	0.49708	0.49529	0.49095	0.46357	0.43404	0.41299	0.39412	0.37932	0.36962
327.5	0.49489	0.49417	0.49246	0.4882	0.46128	0.43258	0.41238	0.39395	0.3795	0.37012
327	0.49284	0.49226	0.49047	0.48629	0.4597	0.4316	0.41177	0.39378	0.37967	0.37045
326.5	0.48977	0.4892	0.48743	0.48346	0.45736	0.43002	0.41091	0.3935	0.37986	0.37098
326	0.48762	0.48712	0.48538	0.48151	0.45582	0.42898	0.41037	0.39328	0.37989	0.37131
325.5	0.4843	0.48389	0.4822	0.4785	0.45334	0.42731	0.40939	0.3928	0.3799	0.37157
325	0.48217	0.48179	0.48012	0.47655	0.45171	0.42616	0.40872	0.39256	0.37995	0.37185
324.5	0.47883	0.47856	0.47692	0.47331	0.44917	0.42448	0.4075	0.39198	0.3798	0.37201
324	0.47669	0.47652	0.47482	0.47131	0.44756	0.42332	0.40682	0.39165	0.37979	0.37215
323.5	0.47335	0.47331	0.47166	0.46822	0.44513	0.42156	0.40575	0.39115	0.37967	0.3724
323	0.47115	0.47108	0.46946	0.46617	0.44338	0.42036	0.40502	0.39069	0.37948	0.37243
322.5	0.46778	0.46784	0.46629	0.46302	0.44076	0.41859	0.40382	0.39002	0.37926	0.37254
322	0.46545	0.46567	0.46416	0.46097	0.43909	0.41733	0.40301	0.38951	0.37909	0.37257
321.5	0.46203	0.46242	0.46082	0.45782	0.43653	0.4154	0.40166	0.38866	0.37866	0.37246
321	0.45975	0.46015	0.45862	0.45566	0.43475	0.4141	0.40073	0.38813	0.37832	0.37237
320.5	0.45627	0.45687	0.45531	0.45237	0.4321	0.41211	0.39934	0.38723	0.37773	0.37216
320	0.4539	0.45461	0.45307	0.4501	0.4303	0.41073	0.39837	0.38649	0.37728	0.37189
319.5	0.45035	0.4512	0.44967	0.44672	0.42752	0.40859	0.39672	0.38541	0.37658	0.37142
319	0.44816	0.44898	0.44742	0.44452	0.42573	0.40716	0.39573	0.38472	0.37609	0.3711
318.5	0.44465	0.44553	0.44402	0.4412	0.42287	0.40497	0.39407	0.38343	0.37516	0.37046
318	0.44232	0.44326	0.44181	0.43901	0.42099	0.40347	0.39302	0.38265	0.37459	0.37005
317.5	0.43871	0.43967	0.43822	0.43553	0.41802	0.40119	0.39113	0.38118	0.37342	0.36921
317	0.43628	0.43732	0.43586	0.43318	0.41598	0.39955	0.38982	0.38018	0.37257	0.36855
316.5	0.43278	0.43377	0.43238	0.42978	0.41308	0.39709	0.38795	0.37869	0.37134	0.36751
316	0.43043	0.43136	0.42998	0.42749	0.41096	0.39536	0.38652	0.37756	0.37043	0.36672
315.5	0.42684	0.42777	0.42644	0.42391	0.40783	0.39278	0.38445	0.37584	0.36907	0.36557
315	0.42442	0.42538	0.42407	0.42155	0.40569	0.39108	0.38309	0.37466	0.36806	0.3647
314.5	0.42081	0.4218	0.42052	0.41799	0.40259	0.38847	0.38086	0.37275	0.36656	0.36325
314	0.41834	0.41932	0.41809	0.41559	0.40044	0.3867	0.3793	0.37147	0.36548	0.36225
313.5	0.4147	0.41566	0.41456	0.41208	0.39723	0.38399	0.37703	0.36948	0.3637	0.36078
313	0.41228	0.41317	0.41216	0.40965	0.39504	0.38217	0.37543	0.36799	0.36246	0.35963
312.5	0.40848	0.40945	0.40847	0.40597	0.39172	0.37936	0.37288	0.36577	0.36055	0.35802
312	0.40599	0.407	0.40599	0.40351	0.38964	0.37745	0.37126	0.36428	0.35921	0.35683
311.5	0.40232	0.40324	0.40225	0.39984	0.38631	0.37446	0.36871	0.36189	0.35715	0.35487
311	0.39976	0.40078	0.3998	0.39738	0.38409	0.37244	0.36699	0.36033	0.35567	0.35356
310.5	0.39599	0.39704	0.39601	0.39366	0.3807	0.36948	0.36432	0.35786	0.3534	0.35145
310	0.39343	0.39453	0.39351	0.39108	0.37847	0.36747	0.36244	0.35622	0.35184	0.34999
309.5	0.38968	0.39078	0.38981	0.38731	0.37517	0.36445	0.35977	0.35367	0.3495	0.34775
309	0.38732	0.38832	0.38735	0.38489	0.37293	0.36253	0.35787	0.352	0.34795	0.34625
308.5	0.38356	0.38454	0.38363	0.38115	0.36955	0.35947	0.35503	0.3494	0.34551	0.34393
308	0.38113	0.38206	0.38118	0.37871	0.3673	0.35737	0.35314	0.34764	0.3438	0.34239
307.5	0.37742	0.37836	0.37733	0.37507	0.36388	0.35418	0.35033	0.34491	0.34126	0.33985
307	0.37492	0.37583	0.3748	0.3726	0.36156	0.35212	0.34833	0.34311	0.33952	0.33815
306.5	0.37118	0.37217	0.37115	0.36894	0.35823	0.34897	0.34546	0.34038	0.33689	0.33563
306	0.36875	0.36972	0.36871	0.36659	0.356	0.34694	0.34356	0.33862	0.33519	0.33389
305.5	0.36507	0.36599	0.36508	0.36289	0.35252	0.34375	0.34054	0.33578	0.33248	0.33127
305	0.36258	0.36353	0.36265	0.36049	0.35026	0.34166	0.3385	0.33391	0.33065	0.32944
304.5	0.35904	0.3599	0.35903	0.35694	0.34691	0.33855	0.33553	0.33107	0.32799	0.32678
304	0.35662	0.35749	0.35664	0.35455	0.34472	0.33649	0.33357	0.32923	0.32622	0.32502
303.5	0.35309	0.35387	0.35303	0.35101	0.34133	0.33333	0.33056	0.32633	0.32343	0.32224
303	0.35063	0.35145	0.35065	0.34867	0.33912	0.33122	0.3285	0.32442	0.32156	0.32035
302.5	0.34687	0.34775	0.347	0.34505	0.33569	0.3279	0.32535	0.32139	0.31865	0.3175
302	0.34454	0.34534	0.34461	0.34274	0.33353	0.32582	0.3233	0.31945	0.31673	0.31563
301.5	0.34093	0.34165	0.34101	0.3392	0.33009	0.3226	0.32012	0.31643	0.31383	0.31277
301	0.33857	0.33931	0.3387	0.33682	0.3279	0.32054	0.31806	0.31448	0.31189	0.31092
300.5	0.3351	0.33583	0.3352	0.33338	0.32464	0.31745	0.31506	0.31157	0.30901	0.30812
300	0.3328	0.33351	0.33289	0.33108	0.32248	0.3154	0.31301	0.30965	0.30709	0.30622

## Sheet: Fig 4c
Wavelength	Absorption at different temperature
	353K	343K	333K	323K	318K	313K	308K	303K
600	3e-06	-2.4e-06	5e-06	-2.2e-06	-4.2e-06	3.5e-06	2.6e-06	3.8e-06
599.5	7.24e-05	4.01e-05	6.67e-05	2.93e-05	3e-05	5.47e-05	5.35e-05	5.62e-05
599	9.55e-05	4.77e-05	8.27e-05	4.64e-05	3.76e-05	5.93e-05	5.98e-05	5.95e-05
598.5	0.00015	0.0001231	0.0001417	8.93e-05	0.0001046	0.0001054	0.0001176	0.0001225
598	0.0001649	0.0001713	0.000163	0.0001268	0.000142	0.0001377	0.0001649	0.0001524
597.5	0.0002051	0.0002054	0.0002094	0.0001706	0.0001923	0.0001974	0.0002106	0.000215
597	0.0002347	0.0002593	0.00026	0.000206	0.0002342	0.0002337	0.0002467	0.0002703
596.5	0.0002817	0.0003013	0.0002823	0.0002533	0.0002856	0.0002885	0.000282	0.0003369
596	0.000309	0.0003288	0.0003213	0.000279	0.0003196	0.0003323	0.000319	0.0003667
595.5	0.0003439	0.0003807	0.0003581	0.0003227	0.0003686	0.0003654	0.0003863	0.0004162
595	0.0003621	0.0004038	0.0003946	0.0003466	0.0004013	0.000386	0.0004102	0.0004376
594.5	0.0004356	0.0004608	0.0004546	0.000407	0.0004753	0.000458	0.000474	0.0004995
594	0.0004754	0.0005024	0.0004755	0.000426	0.0004829	0.0004731	0.0005027	0.0005178
593.5	0.0005065	0.0005492	0.0005206	0.0004669	0.0005354	0.0005292	0.0005593	0.0005756
593	0.0005336	0.000579	0.0005305	0.0004891	0.0005547	0.0005461	0.0005788	0.0005866
592.5	0.0005667	0.0006155	0.0005718	0.0005307	0.0006097	0.0005739	0.000612	0.0006246
592	0.0006064	0.0006325	0.0005958	0.0005652	0.0006262	0.0005981	0.0006367	0.000631
591.5	0.0006179	0.0006783	0.0006369	0.0005799	0.0006564	0.000613	0.0006483	0.0006554
591	0.000679	0.0007018	0.0006784	0.0006218	0.0006939	0.0006516	0.0006997	0.0006906
590.5	0.0007171	0.0007185	0.000722	0.0006454	0.0007157	0.0006632	0.0007175	0.0007227
590	0.0007409	0.0007322	0.0007501	0.0006819	0.0007201	0.0007021	0.0007478	0.0007408
589.5	0.000778	0.00077	0.0007927	0.0007274	0.0007572	0.0007574	0.0007858	0.0007755
589	0.0008053	0.0007941	0.0008169	0.0007635	0.0007862	0.0007965	0.0008069	0.0008002
588.5	0.000859	0.0008394	0.0008472	0.0008076	0.0008079	0.0008496	0.0008494	0.0008398
588	0.0008784	0.0008612	0.0008654	0.0008527	0.0008225	0.0008562	0.0008766	0.0008705
587.5	0.0008984	0.0008863	0.0008997	0.0009072	0.0008753	0.0008888	0.0009278	0.0009114
587	0.0009397	0.0009171	0.0009252	0.0009442	0.0008972	0.0009123	0.0009609	0.000956
586.5	0.0009855	0.0009679	0.0009657	0.0009867	0.0009403	0.0009631	0.00101	0.00101
586	0.00104	0.00101	0.000997	0.00102	0.0009626	0.00101	0.00104	0.00105
585.5	0.00106	0.00102	0.00103	0.00105	0.0009776	0.00104	0.00107	0.00108
585	0.00109	0.00104	0.00105	0.00109	0.001	0.00108	0.00111	0.00113
584.5	0.0011	0.00108	0.00109	0.00112	0.00103	0.00111	0.00114	0.00115
584	0.00113	0.00112	0.00112	0.00116	0.00107	0.00114	0.00119	0.00119
583.5	0.00116	0.00115	0.00116	0.00118	0.00111	0.00116	0.00121	0.00122
583	0.00121	0.00118	0.00117	0.00121	0.00113	0.00117	0.00125	0.00125
582.5	0.00122	0.00122	0.00122	0.00124	0.00116	0.00121	0.00129	0.0013
582	0.00121	0.00122	0.00122	0.00125	0.00117	0.00121	0.0013	0.0013
581.5	0.00126	0.00125	0.00126	0.00128	0.00119	0.00125	0.00132	0.00136
581	0.00128	0.00128	0.00127	0.00129	0.0012	0.00128	0.00134	0.00138
580.5	0.00128	0.00129	0.00128	0.00131	0.00121	0.00128	0.00136	0.00139
580	0.0013	0.00131	0.00131	0.00134	0.00123	0.00129	0.00139	0.00141
579.5	0.0013	0.00133	0.00134	0.00135	0.00126	0.00133	0.00142	0.00143
579	0.00134	0.00138	0.00137	0.00139	0.0013	0.00135	0.00146	0.00146
578.5	0.00138	0.00143	0.00143	0.00142	0.00134	0.00138	0.0015	0.00149
578	0.00139	0.00144	0.00144	0.00144	0.00134	0.0014	0.00153	0.00152
577.5	0.00142	0.00149	0.00147	0.00146	0.00137	0.00144	0.00157	0.00153
577	0.00145	0.00152	0.0015	0.00148	0.00141	0.00146	0.00159	0.00157
576.5	0.00149	0.00156	0.00155	0.00153	0.00144	0.00149	0.00164	0.00161
576	0.00153	0.00158	0.00157	0.00156	0.00146	0.00152	0.00166	0.00162
575.5	0.00158	0.00162	0.00161	0.00159	0.0015	0.00155	0.0017	0.00167
575	0.00161	0.00164	0.00164	0.00161	0.00154	0.00159	0.00174	0.0017
574.5	0.00166	0.00169	0.00169	0.00165	0.00158	0.00163	0.00177	0.00174
574	0.0017	0.00173	0.00173	0.00168	0.00162	0.00166	0.00181	0.00178
573.5	0.00175	0.00179	0.00176	0.00172	0.00167	0.00172	0.00186	0.00185
573	0.00179	0.00182	0.0018	0.00175	0.00171	0.00175	0.00188	0.00188
572.5	0.00181	0.00184	0.00182	0.00178	0.00175	0.00178	0.0019	0.00191
572	0.00186	0.00188	0.00183	0.00182	0.0018	0.00183	0.00194	0.00197
571.5	0.0019	0.00189	0.00186	0.00185	0.00185	0.00185	0.00197	0.00201
571	0.00193	0.00192	0.00189	0.00187	0.00188	0.00189	0.002	0.00204
570.5	0.00195	0.00195	0.00189	0.0019	0.00188	0.00193	0.00203	0.00208
570	0.00198	0.00197	0.00193	0.00194	0.00192	0.00197	0.00206	0.00212
569.5	0.002	0.00201	0.00193	0.00196	0.00194	0.002	0.00208	0.00215
569	0.00203	0.00205	0.00195	0.00198	0.00197	0.00203	0.00212	0.00218
568.5	0.00207	0.00207	0.002	0.00202	0.00202	0.00207	0.00215	0.00222
568	0.0021	0.0021	0.00203	0.00205	0.00204	0.0021	0.00218	0.00225
567.5	0.00212	0.00212	0.00205	0.00206	0.00205	0.00214	0.00221	0.00227
567	0.00213	0.00213	0.00208	0.00209	0.00207	0.00214	0.00224	0.00228
566.5	0.00217	0.00216	0.00212	0.00214	0.00211	0.00218	0.00229	0.00235
566	0.0022	0.00218	0.00213	0.00216	0.00213	0.00221	0.00231	0.00237
565.5	0.00224	0.0022	0.00219	0.0022	0.00217	0.00223	0.00236	0.00241
565	0.00225	0.00225	0.00222	0.00224	0.0022	0.00228	0.0024	0.00245
564.5	0.00229	0.00228	0.00228	0.00228	0.00223	0.0023	0.00244	0.0025
564	0.00232	0.00231	0.00232	0.00231	0.00229	0.00233	0.00247	0.00252
563.5	0.00236	0.00236	0.00238	0.00234	0.00234	0.00236	0.00253	0.00256
563	0.0024	0.00241	0.00241	0.00238	0.00239	0.0024	0.00256	0.00262
562.5	0.00241	0.00242	0.00245	0.00241	0.00241	0.00245	0.0026	0.00264
562	0.00243	0.00245	0.00246	0.00244	0.00243	0.00246	0.00261	0.00265
561.5	0.00246	0.00248	0.00248	0.00246	0.00246	0.00248	0.00266	0.00269
561	0.0025	0.00252	0.0025	0.00249	0.00249	0.0025	0.00269	0.00273
560.5	0.00256	0.00257	0.00253	0.00254	0.00254	0.00254	0.00273	0.00279
560	0.00258	0.0026	0.00256	0.00254	0.00257	0.00255	0.00274	0.0028
559.5	0.00262	0.00265	0.0026	0.00258	0.00258	0.00259	0.00278	0.00284
559	0.00265	0.00268	0.00262	0.00262	0.0026	0.00262	0.0028	0.00286
558.5	0.00269	0.0027	0.00264	0.00263	0.00262	0.00265	0.00282	0.00289
558	0.00272	0.00274	0.00265	0.00268	0.00266	0.00269	0.00285	0.00291
557.5	0.00275	0.00277	0.00268	0.00271	0.00268	0.00272	0.00287	0.00295
557	0.00277	0.00279	0.00269	0.00272	0.00269	0.00276	0.00289	0.00297
556.5	0.00282	0.0028	0.00272	0.00275	0.00273	0.0028	0.00293	0.003
556	0.00288	0.00283	0.00276	0.00279	0.00275	0.00281	0.00297	0.00303
555.5	0.00295	0.00288	0.00279	0.00283	0.0028	0.00287	0.00301	0.00308
555	0.00299	0.00291	0.00283	0.00287	0.00282	0.0029	0.00304	0.00312
554.5	0.00303	0.00295	0.00286	0.00291	0.00286	0.00294	0.00307	0.00315
554	0.00309	0.00297	0.00291	0.00295	0.00289	0.00298	0.00311	0.00318
553.5	0.00315	0.00299	0.00293	0.00296	0.0029	0.00303	0.00313	0.00322
553	0.00319	0.00302	0.00297	0.003	0.00295	0.00308	0.00318	0.00326
552.5	0.00324	0.00305	0.00299	0.00302	0.00298	0.00312	0.00319	0.00329
552	0.00329	0.00308	0.00303	0.00305	0.00301	0.00315	0.00322	0.0033
551.5	0.00335	0.00311	0.00307	0.00306	0.00304	0.00319	0.00326	0.00335
551	0.00341	0.00313	0.0031	0.00309	0.00308	0.0032	0.00328	0.00337
550.5	0.00348	0.00318	0.00316	0.00313	0.00311	0.00323	0.00332	0.00342
550	0.00353	0.00323	0.0032	0.00314	0.00315	0.00326	0.00333	0.00345
549.5	0.00356	0.00325	0.00321	0.00316	0.00316	0.00328	0.00334	0.00348
549	0.00362	0.00327	0.00326	0.0032	0.0032	0.0033	0.00337	0.0035
548.5	0.0037	0.0033	0.00332	0.00325	0.00326	0.00334	0.00341	0.00355
548	0.00375	0.00333	0.00335	0.00328	0.00329	0.00337	0.00345	0.00357
547.5	0.0038	0.0034	0.00339	0.00331	0.00332	0.00341	0.00349	0.0036
547	0.00385	0.00344	0.00342	0.00336	0.00338	0.00343	0.00353	0.00364
546.5	0.0039	0.00346	0.00345	0.00338	0.00341	0.00346	0.00356	0.00368
546	0.00397	0.0035	0.00349	0.00341	0.00344	0.0035	0.00361	0.00372
545.5	0.00402	0.00352	0.00351	0.00344	0.00347	0.00352	0.00364	0.00373
545	0.00408	0.00357	0.00354	0.00349	0.00352	0.00356	0.00368	0.00378
544.5	0.00417	0.00362	0.00358	0.00356	0.00356	0.00361	0.00376	0.00385
544	0.00422	0.00365	0.00363	0.00359	0.00359	0.00365	0.0038	0.0039
543.5	0.00431	0.00369	0.00368	0.00364	0.00366	0.00371	0.00388	0.00394
543	0.00437	0.00374	0.0037	0.00368	0.00368	0.00373	0.00392	0.00397
542.5	0.00443	0.0038	0.00376	0.00371	0.00373	0.00379	0.00397	0.00402
542	0.00446	0.00382	0.00378	0.00373	0.00374	0.00382	0.00399	0.00403
541.5	0.00456	0.00387	0.00384	0.00379	0.00379	0.00388	0.00405	0.0041
541	0.00462	0.00389	0.00386	0.00381	0.00382	0.0039	0.00409	0.00414
540.5	0.00471	0.00395	0.00392	0.00387	0.00385	0.00397	0.00415	0.00419
540	0.00476	0.00398	0.00394	0.00391	0.00389	0.00399	0.00418	0.00422
539.5	0.00484	0.00403	0.00401	0.00398	0.00394	0.00405	0.00423	0.00428
539	0.00488	0.00405	0.00405	0.00401	0.00398	0.00408	0.00426	0.00433
538.5	0.00495	0.00409	0.00408	0.00405	0.00403	0.00411	0.0043	0.00436
538	0.00499	0.00411	0.00411	0.00407	0.00405	0.00412	0.00432	0.00437
537.5	0.00505	0.00415	0.00413	0.0041	0.00408	0.00416	0.00434	0.0044
537	0.00509	0.00418	0.00416	0.00413	0.00412	0.0042	0.00437	0.00444
536.5	0.00517	0.00422	0.00422	0.0042	0.00416	0.00426	0.00441	0.0045
536	0.00522	0.00424	0.00423	0.00421	0.00417	0.00429	0.00442	0.00453
535.5	0.00531	0.00431	0.00428	0.00426	0.00423	0.00435	0.00449	0.0046
535	0.00533	0.00435	0.00431	0.00426	0.00425	0.00437	0.0045	0.00462
534.5	0.00543	0.00442	0.00438	0.00432	0.00432	0.00443	0.00456	0.00471
534	0.00546	0.00444	0.00441	0.00434	0.00433	0.00445	0.00457	0.00472
533.5	0.00552	0.00449	0.00444	0.00436	0.00436	0.00449	0.00462	0.00476
533	0.00556	0.00453	0.00448	0.00439	0.00439	0.00453	0.00465	0.00479
532.5	0.00563	0.00459	0.00453	0.00445	0.00443	0.00459	0.0047	0.00486
532	0.00568	0.00463	0.00458	0.00448	0.00447	0.00462	0.00474	0.0049
531.5	0.00575	0.0047	0.00464	0.00454	0.00452	0.00468	0.00481	0.00497
531	0.0058	0.00474	0.00468	0.00457	0.00456	0.00469	0.00484	0.00501
530.5	0.00586	0.0048	0.00474	0.00463	0.00462	0.00474	0.0049	0.00508
530	0.00589	0.00482	0.00476	0.00464	0.00465	0.00477	0.00493	0.0051
529.5	0.00597	0.0049	0.00485	0.00471	0.00473	0.00484	0.00501	0.00519
529	0.00598	0.00492	0.00489	0.00474	0.00474	0.00487	0.00505	0.00521
528.5	0.00607	0.00499	0.00495	0.00481	0.0048	0.00494	0.00512	0.00528
528	0.00609	0.00503	0.005	0.00487	0.00484	0.00498	0.00516	0.00531
527.5	0.00617	0.0051	0.00505	0.00494	0.00492	0.00506	0.00525	0.0054
527	0.00622	0.00515	0.00511	0.005	0.00497	0.00511	0.00528	0.00547
526.5	0.00628	0.00522	0.00516	0.00507	0.00504	0.00517	0.00533	0.00552
526	0.00633	0.00528	0.0052	0.00511	0.0051	0.00521	0.00537	0.00557
525.5	0.00637	0.00533	0.00524	0.00516	0.00514	0.00526	0.00541	0.00562
525	0.00638	0.00535	0.00526	0.00518	0.00517	0.00529	0.00543	0.00563
524.5	0.00644	0.00542	0.00533	0.00524	0.00524	0.00537	0.00548	0.0057
524	0.00648	0.00545	0.00538	0.00529	0.00527	0.00541	0.00552	0.00574
523.5	0.00653	0.00553	0.00544	0.00535	0.00535	0.00546	0.00559	0.0058
523	0.00658	0.00557	0.00549	0.0054	0.00541	0.0055	0.00564	0.00584
522.5	0.00664	0.00564	0.00554	0.00547	0.0055	0.00556	0.0057	0.00591
522	0.00667	0.00569	0.00558	0.00552	0.00555	0.0056	0.00573	0.00594
521.5	0.00671	0.00575	0.00563	0.00558	0.00562	0.00564	0.0058	0.006
521	0.00675	0.0058	0.00567	0.00562	0.00565	0.00568	0.00583	0.00603
520.5	0.00682	0.00588	0.00577	0.00571	0.00572	0.00575	0.00591	0.0061
520	0.00622	0.00606	0.00601	0.00575	0.0059	0.00598	0.0061	0.00633
519.5	0.00627	0.00612	0.00605	0.0058	0.00595	0.00603	0.00614	0.00636
519	0.00634	0.00618	0.00611	0.00584	0.006	0.00607	0.0062	0.00642
518.5	0.00643	0.00627	0.0062	0.00594	0.0061	0.00615	0.00629	0.00649
518	0.0065	0.00633	0.00627	0.00602	0.00616	0.00621	0.00633	0.00653
517.5	0.0066	0.0064	0.00636	0.0061	0.00623	0.00629	0.00643	0.00661
517	0.00668	0.00647	0.00643	0.00618	0.0063	0.00635	0.0065	0.00668
516.5	0.00677	0.00654	0.00652	0.00628	0.00638	0.00641	0.00658	0.00674
516	0.00681	0.00659	0.00655	0.00632	0.00643	0.00646	0.00663	0.00679
515.5	0.00692	0.00667	0.00665	0.00644	0.00652	0.00655	0.00672	0.00687
515	0.00701	0.00673	0.00674	0.0065	0.00659	0.00661	0.00679	0.00695
514.5	0.00712	0.00683	0.00682	0.00659	0.00667	0.0067	0.00689	0.00702
514	0.00719	0.00689	0.0069	0.00666	0.00674	0.00678	0.00695	0.00709
513.5	0.00729	0.00699	0.00698	0.00674	0.00682	0.00687	0.00702	0.00716
513	0.00738	0.00708	0.00706	0.00683	0.0069	0.00697	0.00711	0.00722
512.5	0.00749	0.0072	0.00718	0.00695	0.00701	0.00708	0.00722	0.00733
512	0.00757	0.00728	0.00723	0.00703	0.00706	0.00713	0.0073	0.00739
511.5	0.00768	0.0074	0.00732	0.00709	0.00716	0.00721	0.00737	0.0075
511	0.00776	0.0075	0.00741	0.00721	0.00724	0.00729	0.00743	0.00759
510.5	0.00788	0.00763	0.00752	0.00732	0.00733	0.00741	0.00755	0.0077
510	0.00796	0.00771	0.0076	0.00739	0.00741	0.00751	0.00762	0.00778
509.5	0.0081	0.00784	0.00772	0.00749	0.0075	0.00761	0.00772	0.00786
509	0.00816	0.00792	0.00778	0.00756	0.00757	0.0077	0.0078	0.00793
508.5	0.00829	0.00803	0.00788	0.00768	0.0077	0.00782	0.00791	0.00801
508	0.00837	0.00811	0.00797	0.00774	0.00776	0.00787	0.00798	0.00808
507.5	0.00851	0.00823	0.00807	0.00788	0.00787	0.00799	0.00808	0.00819
507	0.0086	0.00831	0.00816	0.00796	0.00795	0.00807	0.00817	0.00827
506.5	0.00873	0.00844	0.00829	0.00808	0.00808	0.00818	0.00829	0.00839
506	0.00883	0.00852	0.00838	0.00817	0.00815	0.00825	0.00836	0.00846
505.5	0.00899	0.00867	0.00854	0.0083	0.00828	0.00839	0.00851	0.00858
505	0.00909	0.00878	0.00864	0.00841	0.00835	0.00849	0.00858	0.00865
504.5	0.00923	0.00891	0.00877	0.00848	0.00847	0.00861	0.00869	0.00874
504	0.00932	0.00899	0.00886	0.00857	0.00854	0.00871	0.00878	0.00882
503.5	0.00947	0.00916	0.009	0.0087	0.00867	0.00885	0.00892	0.00895
503	0.00956	0.00927	0.0091	0.0088	0.00877	0.00893	0.009	0.00906
502.5	0.00973	0.00944	0.00926	0.00895	0.00891	0.00907	0.00914	0.0092
502	0.00983	0.00957	0.00937	0.00905	0.00901	0.00916	0.00922	0.00929
501.5	0.00998	0.00974	0.00953	0.00918	0.00913	0.00929	0.00934	0.0094
501	0.01009	0.00986	0.00965	0.00929	0.00923	0.00938	0.00944	0.00949
500.5	0.01025	0.01003	0.0098	0.00944	0.00936	0.00951	0.00954	0.0096
500	0.01038	0.01015	0.00992	0.00954	0.00944	0.00962	0.00963	0.0097
499.5	0.01056	0.01033	0.01008	0.00969	0.0096	0.00979	0.00977	0.00983
499	0.0107	0.01045	0.01018	0.00981	0.00972	0.00991	0.00987	0.00992
498.5	0.0109	0.01065	0.01036	0.00998	0.0099	0.01007	0.01004	0.01009
498	0.01102	0.01077	0.01046	0.01011	0.01002	0.01017	0.01014	0.01019
497.5	0.01119	0.01096	0.01063	0.01027	0.01018	0.01031	0.01028	0.01032
497	0.01131	0.01109	0.01075	0.0104	0.0103	0.01041	0.01037	0.01043
496.5	0.01151	0.01128	0.01094	0.01058	0.01047	0.01057	0.01052	0.01056
496	0.01163	0.0114	0.01105	0.01068	0.01056	0.01067	0.01062	0.01066
495.5	0.01183	0.0116	0.01124	0.01085	0.01073	0.01084	0.01079	0.01081
495	0.01196	0.01174	0.01138	0.01099	0.01086	0.01097	0.0109	0.01093
494.5	0.01215	0.01192	0.01153	0.01115	0.01102	0.01112	0.01104	0.01105
494	0.01229	0.01206	0.01166	0.01128	0.01115	0.01125	0.01117	0.01115
493.5	0.0125	0.01227	0.01186	0.01148	0.01135	0.01145	0.01133	0.01131
493	0.01262	0.01241	0.01201	0.01163	0.01149	0.01156	0.01145	0.01143
492.5	0.01281	0.01262	0.01222	0.01181	0.01167	0.01173	0.0116	0.01159
492	0.01295	0.01275	0.01235	0.01195	0.0118	0.01186	0.01171	0.01169
491.5	0.01317	0.01296	0.01257	0.01213	0.01199	0.01205	0.01187	0.01184
491	0.01334	0.01313	0.01275	0.01228	0.01214	0.01219	0.01199	0.01198
490.5	0.01357	0.01335	0.01294	0.01247	0.01233	0.0124	0.01218	0.01213
490	0.01374	0.01351	0.0131	0.01263	0.01249	0.01255	0.01232	0.01229
489.5	0.01398	0.01375	0.01333	0.01286	0.01271	0.01277	0.0125	0.01245
489	0.01415	0.01391	0.01349	0.01301	0.01287	0.01291	0.01263	0.01258
488.5	0.01441	0.01416	0.01372	0.01322	0.0131	0.01313	0.01283	0.01277
488	0.0146	0.01434	0.0139	0.01339	0.01326	0.0133	0.01299	0.01293
487.5	0.01488	0.01461	0.01417	0.01363	0.01351	0.01356	0.01322	0.01315
487	0.01503	0.01479	0.01432	0.01378	0.01365	0.01369	0.01337	0.01326
486.5	0.01529	0.01505	0.01454	0.014	0.01388	0.0139	0.01357	0.01345
486	0.01547	0.01522	0.01472	0.01416	0.01402	0.01404	0.01371	0.01358
485.5	0.01577	0.0155	0.01501	0.01441	0.01429	0.0143	0.01395	0.01377
485	0.01596	0.01571	0.01519	0.01461	0.01445	0.01446	0.0141	0.01393
484.5	0.01626	0.01599	0.01545	0.01489	0.01472	0.01471	0.01436	0.01412
484	0.01646	0.01618	0.01564	0.01507	0.0149	0.01489	0.01451	0.01429
483.5	0.01674	0.01647	0.01592	0.01531	0.01516	0.01515	0.01474	0.01448
483	0.01694	0.01665	0.0161	0.01551	0.01533	0.0153	0.0149	0.01461
482.5	0.01724	0.01696	0.01638	0.01576	0.0156	0.01554	0.01514	0.01481
482	0.01743	0.01717	0.01658	0.01597	0.01577	0.01573	0.01531	0.01495
481.5	0.01772	0.01747	0.01686	0.01624	0.01604	0.016	0.0155	0.01514
481	0.01791	0.01767	0.01707	0.01643	0.01623	0.01617	0.01565	0.01529
480.5	0.01825	0.01797	0.01736	0.01673	0.01651	0.01645	0.01587	0.01551
480	0.01849	0.01819	0.01758	0.01692	0.01671	0.01664	0.01605	0.01566
479.5	0.01881	0.01852	0.01789	0.01723	0.01701	0.01695	0.0163	0.01589
479	0.01905	0.01873	0.0181	0.01744	0.0172	0.01713	0.01647	0.01605
478.5	0.01938	0.01905	0.01843	0.01773	0.01752	0.01744	0.01672	0.01631
478	0.01959	0.01928	0.01864	0.01792	0.01772	0.01763	0.01689	0.01647
477.5	0.01994	0.01964	0.01899	0.01823	0.01804	0.01793	0.01718	0.0167
477	0.02019	0.01987	0.01923	0.01846	0.01826	0.01813	0.01735	0.01687
476.5	0.02054	0.02023	0.01955	0.01876	0.01858	0.01845	0.01761	0.01712
476	0.02079	0.02049	0.0198	0.019	0.01881	0.01869	0.01781	0.0173
475.5	0.02115	0.02083	0.02015	0.01934	0.01915	0.01901	0.01811	0.01757
475	0.02141	0.02107	0.02041	0.01956	0.01939	0.01922	0.01833	0.01776
474.5	0.02179	0.02142	0.02076	0.0199	0.01972	0.01955	0.01861	0.01799
474	0.02203	0.02165	0.02101	0.02012	0.01993	0.01976	0.01881	0.01816
473.5	0.02238	0.02202	0.02137	0.02045	0.02027	0.0201	0.01911	0.0184
473	0.02262	0.02225	0.02158	0.02064	0.02047	0.02029	0.01929	0.01857
472.5	0.023	0.02266	0.02195	0.02099	0.02081	0.02062	0.0196	0.01883
472	0.02327	0.02292	0.02221	0.02125	0.02105	0.02086	0.01982	0.019
471.5	0.02366	0.02331	0.02258	0.0216	0.02139	0.02121	0.02012	0.01926
471	0.02393	0.02355	0.02284	0.02186	0.02162	0.02145	0.02033	0.01945
470.5	0.02434	0.02395	0.02323	0.02221	0.02196	0.02179	0.02065	0.01971
470	0.02462	0.02423	0.02353	0.02248	0.02221	0.02205	0.02088	0.01993
469.5	0.02501	0.02462	0.0239	0.02283	0.02255	0.02239	0.02118	0.02018
469	0.02528	0.02491	0.02417	0.02307	0.02279	0.02262	0.02139	0.02037
468.5	0.02568	0.02534	0.02457	0.02345	0.02314	0.02296	0.02172	0.02064
468	0.02596	0.02563	0.02483	0.0237	0.0234	0.02321	0.02194	0.02084
467.5	0.02638	0.02607	0.02523	0.02409	0.02378	0.02356	0.02227	0.02113
467	0.02666	0.02635	0.02551	0.02436	0.02405	0.02382	0.0225	0.02133
466.5	0.02709	0.02677	0.02594	0.02477	0.02441	0.0242	0.02284	0.02161
466	0.02737	0.02704	0.02619	0.02502	0.02467	0.02446	0.02305	0.02181
465.5	0.02779	0.02743	0.0266	0.0254	0.02504	0.02482	0.02335	0.02208
465	0.02807	0.02769	0.02686	0.02566	0.02529	0.02507	0.02357	0.02229
464.5	0.02845	0.02811	0.02726	0.02604	0.02566	0.02544	0.0239	0.02257
464	0.02874	0.02839	0.02754	0.02631	0.02594	0.0257	0.02413	0.02277
463.5	0.02917	0.02882	0.02795	0.02673	0.02635	0.02608	0.02447	0.02306
463	0.02947	0.02912	0.02825	0.02702	0.02662	0.02636	0.02471	0.02327
462.5	0.02992	0.02956	0.02868	0.02745	0.02704	0.02677	0.02505	0.02358
462	0.0302	0.02983	0.02895	0.02772	0.02731	0.02703	0.02528	0.02377
461.5	0.03063	0.03026	0.02937	0.02813	0.0277	0.02743	0.02562	0.02407
461	0.03091	0.03053	0.02965	0.02838	0.02795	0.02769	0.02584	0.02426
460.5	0.03137	0.031	0.0301	0.02881	0.02837	0.02812	0.0262	0.0246
460	0.03166	0.03129	0.0304	0.0291	0.02866	0.02838	0.02644	0.02482
459.5	0.03211	0.03176	0.03084	0.0295	0.02909	0.0288	0.02679	0.02512
459	0.03241	0.03205	0.03115	0.02977	0.02935	0.02907	0.02705	0.02532
458.5	0.03284	0.03252	0.03161	0.0302	0.02977	0.02947	0.0274	0.02561
458	0.03314	0.03281	0.03189	0.03046	0.03003	0.02975	0.02763	0.02581
457.5	0.03359	0.03327	0.03235	0.03088	0.03044	0.03016	0.02802	0.02611
457	0.03391	0.03358	0.03266	0.03115	0.03073	0.03045	0.02826	0.02633
456.5	0.03433	0.03401	0.03312	0.03158	0.03115	0.03085	0.02863	0.02663
456	0.03463	0.03431	0.03343	0.03184	0.03143	0.03113	0.02889	0.02684
455.5	0.03509	0.03477	0.0339	0.03229	0.03187	0.03154	0.02925	0.02719
455	0.03539	0.03506	0.03421	0.03258	0.03215	0.03181	0.02948	0.02738
454.5	0.03585	0.03552	0.03469	0.03302	0.03261	0.03223	0.02987	0.02773
454	0.03615	0.03583	0.03497	0.03331	0.03289	0.03251	0.03013	0.02793
453.5	0.03661	0.03628	0.03541	0.03373	0.03331	0.03291	0.03051	0.02823
453	0.03691	0.03658	0.03571	0.03403	0.03359	0.03318	0.03075	0.02845
452.5	0.03739	0.03707	0.03619	0.03451	0.03403	0.03362	0.03113	0.02881
452	0.03769	0.03738	0.03648	0.03479	0.03433	0.0339	0.03138	0.02902
451.5	0.03813	0.03781	0.03693	0.03523	0.03474	0.03431	0.03174	0.02935
451	0.03846	0.03814	0.03725	0.03554	0.03503	0.03458	0.03198	0.02958
450.5	0.03892	0.0386	0.03769	0.03597	0.03547	0.035	0.03236	0.0299
450	0.03927	0.03892	0.038	0.03627	0.03574	0.03529	0.0326	0.03013
449.5	0.03976	0.03941	0.03849	0.03677	0.0362	0.03574	0.03301	0.03049
449	0.04005	0.03973	0.03877	0.03704	0.03648	0.03603	0.03326	0.03069
448.5	0.04053	0.04023	0.03924	0.0375	0.03694	0.03648	0.03364	0.03105
448	0.04085	0.04055	0.03955	0.03782	0.03723	0.03678	0.03388	0.03128
447.5	0.04135	0.04102	0.04004	0.03829	0.03767	0.03721	0.03426	0.03163
447	0.04166	0.04133	0.04034	0.03859	0.03796	0.03751	0.03449	0.03186
446.5	0.04212	0.0418	0.04079	0.03902	0.03841	0.03792	0.03484	0.03218
446	0.04243	0.04211	0.0411	0.0393	0.03871	0.03819	0.0351	0.03242
445.5	0.04291	0.04258	0.04159	0.03974	0.03917	0.03863	0.0355	0.03276
445	0.04323	0.04293	0.04189	0.04005	0.03948	0.03893	0.03576	0.033
444.5	0.04368	0.04337	0.04236	0.04053	0.03993	0.03938	0.03615	0.03333
444	0.04397	0.04367	0.04265	0.04081	0.04021	0.03965	0.0364	0.03354
443.5	0.04438	0.0441	0.04307	0.04122	0.04062	0.04006	0.03674	0.03382
443	0.04468	0.04441	0.04336	0.04149	0.04089	0.04033	0.03698	0.03403
442.5	0.04515	0.04485	0.04384	0.04194	0.04133	0.04076	0.03737	0.03436
442	0.04547	0.04516	0.04414	0.04224	0.04162	0.04103	0.03762	0.03459
441.5	0.0459	0.04561	0.0446	0.04263	0.04206	0.04143	0.03799	0.03489
441	0.04621	0.04592	0.04491	0.04292	0.04235	0.04172	0.03824	0.03512
440.5	0.04666	0.04641	0.04539	0.04337	0.0428	0.04215	0.03862	0.03547
440	0.04695	0.04674	0.04571	0.0437	0.04309	0.04243	0.0389	0.0357
439.5	0.04739	0.04717	0.04616	0.04412	0.04351	0.04288	0.03927	0.03599
439	0.04772	0.04748	0.04647	0.04442	0.04379	0.04318	0.03952	0.03624
438.5	0.04817	0.04792	0.04693	0.04486	0.04424	0.04362	0.03988	0.03657
438	0.04848	0.04823	0.04724	0.04515	0.04452	0.04389	0.04014	0.0368
437.5	0.04893	0.0487	0.0477	0.04561	0.04496	0.04431	0.04052	0.03716
437	0.04923	0.04901	0.048	0.04591	0.04527	0.04459	0.04078	0.03738
436.5	0.0497	0.04948	0.04848	0.04634	0.04573	0.04503	0.04116	0.03774
436	0.05	0.04979	0.04878	0.04664	0.04603	0.0453	0.04143	0.03795
435.5	0.05045	0.05024	0.04924	0.04707	0.04645	0.04574	0.04178	0.0383
435	0.05077	0.05055	0.04955	0.0474	0.04675	0.04603	0.04207	0.03854
434.5	0.05121	0.05098	0.04997	0.04784	0.04717	0.04644	0.04245	0.03887
434	0.05149	0.05129	0.05026	0.04813	0.04745	0.04673	0.0427	0.03908
433.5	0.05194	0.05172	0.05067	0.04854	0.04787	0.04716	0.04307	0.03939
433	0.05222	0.05203	0.05096	0.04885	0.04816	0.04741	0.04333	0.03962
432.5	0.05267	0.05246	0.05141	0.04928	0.04859	0.04782	0.04372	0.03996
432	0.05296	0.05275	0.05171	0.04957	0.04887	0.04809	0.04396	0.04019
431.5	0.0534	0.05319	0.05216	0.04999	0.04929	0.04855	0.04434	0.0405
431	0.05368	0.05348	0.05247	0.05027	0.04956	0.04884	0.04461	0.04072
430.5	0.0541	0.05391	0.05293	0.05069	0.04996	0.04928	0.04497	0.04106
430	0.0544	0.0542	0.05322	0.05098	0.05021	0.04956	0.04521	0.04129
429.5	0.05482	0.05464	0.05365	0.05141	0.05062	0.04999	0.04557	0.04161
429	0.0551	0.05493	0.05393	0.0517	0.05088	0.0503	0.04585	0.04183
428.5	0.05553	0.05536	0.05435	0.05207	0.05128	0.05072	0.04619	0.04214
428	0.05582	0.05565	0.05464	0.05235	0.05154	0.05101	0.04645	0.04233
427.5	0.05625	0.05605	0.05508	0.05276	0.05195	0.05142	0.04679	0.04267
427	0.05655	0.05636	0.05539	0.05306	0.05227	0.05172	0.04708	0.04291
426.5	0.05704	0.05684	0.05587	0.0535	0.0527	0.05219	0.04748	0.04327
426	0.05735	0.05713	0.05615	0.05379	0.05298	0.05248	0.04775	0.04349
425.5	0.05783	0.0576	0.0566	0.0542	0.05341	0.05293	0.04815	0.04381
425	0.05814	0.05792	0.05691	0.0545	0.05374	0.05323	0.04842	0.04408
424.5	0.05863	0.0584	0.05738	0.05499	0.05419	0.0537	0.04884	0.04445
424	0.05896	0.0587	0.0577	0.05531	0.0545	0.05397	0.04912	0.0447
423.5	0.05941	0.05917	0.05818	0.05578	0.05497	0.05441	0.04954	0.04507
423	0.05973	0.05949	0.05849	0.05608	0.05529	0.05471	0.04982	0.04532
422.5	0.06021	0.05995	0.05898	0.05652	0.05574	0.05514	0.05023	0.04568
422	0.06052	0.06027	0.0593	0.05685	0.05608	0.05546	0.05053	0.04598
421.5	0.06104	0.06079	0.05982	0.05733	0.05656	0.05595	0.05097	0.0464
421	0.0614	0.06112	0.06017	0.05768	0.05692	0.0563	0.0513	0.0467
420.5	0.06189	0.06166	0.06067	0.05819	0.0574	0.05678	0.05173	0.04711
420	0.06206	0.06201	0.06108	0.05855	0.05778	0.05704	0.05197	0.04745
419.5	0.06259	0.06256	0.06165	0.05908	0.0583	0.05756	0.05247	0.0479
419	0.06293	0.06292	0.06201	0.05943	0.05869	0.05794	0.05279	0.04822
418.5	0.06345	0.06344	0.06254	0.05994	0.05921	0.05845	0.05326	0.04868
418	0.06383	0.06382	0.0629	0.06029	0.05958	0.05881	0.05361	0.049
417.5	0.06441	0.0644	0.06346	0.06085	0.06016	0.05937	0.05413	0.04946
417	0.06478	0.06479	0.06383	0.06123	0.06057	0.05974	0.05449	0.04977
416.5	0.06537	0.0654	0.06443	0.06183	0.06113	0.06035	0.05509	0.05031
416	0.06582	0.06582	0.06486	0.06225	0.06155	0.06079	0.05549	0.05065
415.5	0.06644	0.06647	0.06549	0.06287	0.06212	0.06142	0.05605	0.05119
415	0.06687	0.06692	0.06594	0.06329	0.06253	0.06183	0.05643	0.05155
414.5	0.06751	0.06762	0.0666	0.06398	0.06318	0.06249	0.05708	0.05208
414	0.06795	0.06803	0.06703	0.06442	0.0636	0.0629	0.05746	0.05246
413.5	0.06866	0.06872	0.06772	0.06513	0.06432	0.06358	0.05809	0.05307
413	0.06916	0.06919	0.06815	0.06559	0.06478	0.064	0.05848	0.05346
412.5	0.06992	0.06992	0.06888	0.06633	0.06549	0.06475	0.05917	0.0541
412	0.07044	0.07045	0.06939	0.06685	0.06598	0.06525	0.05965	0.05455
411.5	0.07121	0.07121	0.07016	0.06764	0.06674	0.06602	0.06033	0.05525
411	0.07176	0.07178	0.07074	0.06818	0.06728	0.06656	0.06084	0.05575
410.5	0.07264	0.07263	0.07156	0.06903	0.06809	0.0674	0.06161	0.05648
410	0.07322	0.07323	0.07215	0.06961	0.0687	0.06796	0.06214	0.05699
409.5	0.0741	0.07414	0.07307	0.07049	0.06958	0.06876	0.06292	0.05775
409	0.07472	0.07479	0.07373	0.07112	0.07022	0.06939	0.06351	0.05832
408.5	0.07568	0.0758	0.07473	0.07208	0.07115	0.0703	0.06437	0.05918
408	0.07636	0.07647	0.07545	0.07275	0.07181	0.07096	0.06498	0.0598
407.5	0.07742	0.07756	0.07653	0.07376	0.07279	0.07195	0.06597	0.06068
407	0.07814	0.07831	0.07729	0.07448	0.0735	0.07263	0.06661	0.06131
406.5	0.07927	0.07943	0.07844	0.07557	0.07457	0.07373	0.06766	0.06228
406	0.08009	0.08026	0.07926	0.07635	0.07534	0.07449	0.06839	0.06297
405.5	0.08132	0.0815	0.08049	0.07752	0.0765	0.07561	0.06945	0.06403
405	0.08216	0.08235	0.08135	0.07833	0.07731	0.07641	0.07023	0.06473
404.5	0.08347	0.08366	0.08271	0.07962	0.07857	0.07767	0.07143	0.06585
404	0.08439	0.08458	0.08364	0.08046	0.07946	0.07851	0.07223	0.06664
403.5	0.08585	0.08601	0.08507	0.08185	0.0808	0.07988	0.07354	0.0679
403	0.08686	0.08701	0.08608	0.0828	0.08178	0.08083	0.07445	0.06877
402.5	0.08842	0.08855	0.08762	0.08431	0.08328	0.08228	0.07583	0.07008
402	0.08953	0.08963	0.08869	0.08536	0.08431	0.08333	0.07682	0.07104
401.5	0.09124	0.09135	0.09038	0.08696	0.08593	0.08494	0.07828	0.07246
401	0.09242	0.09253	0.09153	0.08811	0.08707	0.08607	0.07931	0.07352
400.5	0.09426	0.09436	0.09334	0.08983	0.08879	0.08775	0.08093	0.07507
400	0.0955	0.09563	0.0946	0.09102	0.09002	0.08893	0.082	0.07614
399.5	0.09747	0.09764	0.09659	0.0929	0.09192	0.09085	0.08379	0.07782
399	0.09886	0.09902	0.09799	0.09423	0.09325	0.09216	0.08505	0.07901
398.5	0.10102	0.10124	0.10013	0.09631	0.09534	0.09417	0.08697	0.08088
398	0.10254	0.10278	0.10161	0.09778	0.09677	0.09561	0.08832	0.0822
397.5	0.10489	0.10521	0.10397	0.10005	0.09902	0.09789	0.09045	0.08426
397	0.10651	0.10685	0.1056	0.10163	0.10055	0.09942	0.09188	0.08565
396.5	0.10911	0.10946	0.10816	0.1041	0.10297	0.10185	0.09416	0.08784
396	0.11088	0.11126	0.10989	0.10578	0.10466	0.10349	0.09572	0.08936
395.5	0.11368	0.11403	0.1126	0.10844	0.10727	0.1061	0.09818	0.09176
395	0.11565	0.116	0.11453	0.11032	0.10913	0.10792	0.09992	0.09343
394.5	0.11867	0.11906	0.11755	0.11321	0.11197	0.11073	0.10262	0.09604
394	0.12078	0.12117	0.11965	0.11526	0.11399	0.11273	0.10451	0.09785
393.5	0.12412	0.12451	0.12294	0.11844	0.11707	0.11581	0.10747	0.10066
393	0.12643	0.12679	0.12521	0.12062	0.11921	0.11791	0.10948	0.10261
392.5	0.12999	0.13037	0.12875	0.124	0.12257	0.12122	0.1126	0.10563
392	0.13249	0.13285	0.1312	0.12634	0.12486	0.12353	0.11476	0.1077
391.5	0.13634	0.13669	0.13506	0.12997	0.12844	0.12704	0.11806	0.1109
391	0.13899	0.13932	0.13764	0.13245	0.13088	0.12946	0.12034	0.11311
390.5	0.14318	0.1435	0.14175	0.13636	0.13479	0.13327	0.12394	0.1166
390	0.14603	0.14637	0.14457	0.13903	0.13749	0.13591	0.1264	0.11897
389.5	0.15051	0.15085	0.14897	0.14324	0.14158	0.14004	0.13024	0.12264
389	0.15359	0.15393	0.15204	0.14612	0.14443	0.14281	0.13286	0.12517
388.5	0.15835	0.15871	0.1567	0.1506	0.14884	0.14716	0.1369	0.12908
388	0.16167	0.162	0.15992	0.15367	0.15191	0.15015	0.13969	0.13174
387.5	0.16677	0.1671	0.16491	0.15841	0.1566	0.15478	0.14399	0.13583
387	0.17029	0.17059	0.1683	0.1617	0.15984	0.15794	0.14692	0.13865
386.5	0.17567	0.17597	0.17353	0.16671	0.16475	0.16279	0.15136	0.1429
386	0.17935	0.17965	0.17713	0.17011	0.16813	0.1661	0.15441	0.14582
385.5	0.18513	0.18538	0.18272	0.1755	0.17339	0.17128	0.15919	0.15032
385	0.18906	0.1893	0.18652	0.17913	0.17697	0.17482	0.1624	0.15336
384.5	0.19504	0.19525	0.19234	0.18467	0.18245	0.18014	0.16727	0.15792
384	0.19913	0.19932	0.19627	0.18841	0.18613	0.18376	0.17056	0.161
383.5	0.20541	0.20553	0.20237	0.19425	0.19181	0.18929	0.17565	0.16575
383	0.20969	0.20975	0.20655	0.19814	0.19568	0.19304	0.17908	0.16898
382.5	0.21625	0.21621	0.21281	0.20411	0.20151	0.19879	0.18431	0.1738
382	0.22068	0.2206	0.21711	0.20817	0.20548	0.20268	0.18783	0.17708
381.5	0.22745	0.22726	0.2236	0.21432	0.21147	0.20861	0.19315	0.18199
381	0.23202	0.23174	0.22798	0.21845	0.21555	0.21255	0.19672	0.18526
380.5	0.23896	0.23862	0.23467	0.22479	0.22176	0.21859	0.20219	0.19023
380	0.24368	0.24328	0.23924	0.22907	0.22599	0.2227	0.20592	0.19359
379.5	0.25081	0.2503	0.24608	0.23555	0.2323	0.22886	0.21147	0.19855
379	0.25559	0.25505	0.25067	0.23986	0.23655	0.23301	0.21517	0.20192
378.5	0.26285	0.26224	0.25763	0.24643	0.243	0.23928	0.22083	0.20701
378	0.26777	0.26709	0.26237	0.25087	0.24732	0.2435	0.22462	0.21041
377.5	0.27511	0.27435	0.26941	0.25749	0.25387	0.24986	0.2303	0.21546
377	0.28007	0.27921	0.27409	0.26192	0.25824	0.25413	0.23407	0.21883
376.5	0.28748	0.28652	0.28115	0.26858	0.26482	0.26049	0.23971	0.22385
376	0.29242	0.29142	0.2859	0.27303	0.26921	0.26475	0.24347	0.22722
375.5	0.29983	0.29873	0.29299	0.2797	0.27576	0.27107	0.24908	0.23218
375	0.30474	0.30364	0.29775	0.28416	0.28012	0.27529	0.2528	0.23545
374.5	0.31217	0.31101	0.30479	0.29078	0.28662	0.28164	0.25841	0.24043
374	0.31712	0.31585	0.30949	0.29521	0.29091	0.28582	0.26212	0.24374
373.5	0.32456	0.32309	0.31651	0.30178	0.29734	0.29207	0.26763	0.2487
373	0.32946	0.32792	0.32115	0.30614	0.30157	0.29622	0.27128	0.25196
372.5	0.3368	0.3351	0.32811	0.31269	0.30794	0.30241	0.27674	0.25678
372	0.34164	0.33983	0.33271	0.31694	0.31213	0.30645	0.28035	0.25993
371.5	0.34879	0.34681	0.33947	0.3233	0.31831	0.31249	0.28568	0.26462
371	0.35359	0.35148	0.34398	0.32754	0.3224	0.31648	0.2892	0.26778
370.5	0.36063	0.35839	0.35066	0.33379	0.32844	0.32239	0.29445	0.27245
370	0.36561	0.36328	0.35541	0.33805	0.33264	0.32612	0.29813	0.27482
369.5	0.37261	0.37012	0.36194	0.34417	0.33864	0.33201	0.30334	0.27949
369	0.37714	0.3746	0.36621	0.34823	0.34253	0.33586	0.30677	0.28254
368.5	0.38396	0.38119	0.3726	0.35431	0.3484	0.34157	0.31185	0.28701
368	0.38846	0.38558	0.3768	0.35825	0.35223	0.34537	0.31525	0.29004
367.5	0.39513	0.39211	0.38306	0.3641	0.35793	0.35098	0.32023	0.29453
367	0.39952	0.39638	0.38721	0.36799	0.36171	0.35468	0.32357	0.2976
366.5	0.40617	0.4029	0.39342	0.37381	0.3674	0.36024	0.32863	0.30215
366	0.41053	0.40715	0.39757	0.37768	0.37114	0.36387	0.33193	0.30517
365.5	0.41697	0.41338	0.40357	0.38324	0.37665	0.36927	0.33675	0.30963
365	0.4212	0.41753	0.40759	0.38703	0.38031	0.37288	0.33997	0.31261
364.5	0.42753	0.42378	0.41355	0.39255	0.38579	0.37829	0.34487	0.31706
364	0.43175	0.4279	0.41752	0.39626	0.38939	0.38184	0.34816	0.32003
363.5	0.43791	0.43405	0.42343	0.40179	0.39481	0.38709	0.35305	0.32454
363	0.44203	0.43809	0.42738	0.40544	0.39839	0.39056	0.35621	0.32749
362.5	0.44822	0.44409	0.43324	0.41083	0.40371	0.3957	0.36098	0.33198
362	0.4522	0.44798	0.43697	0.41434	0.40714	0.39905	0.36411	0.33489
361.5	0.45811	0.45379	0.44254	0.41963	0.41244	0.40399	0.36873	0.33928
361	0.46205	0.45762	0.44625	0.42306	0.41583	0.40731	0.37185	0.34222
360.5	0.46779	0.46333	0.45168	0.4282	0.42088	0.41211	0.3765	0.34655
360	0.47162	0.46702	0.45519	0.43155	0.42418	0.41526	0.37949	0.34941
359.5	0.47718	0.4725	0.46053	0.43648	0.42902	0.42002	0.38393	0.35373
359	0.48085	0.47617	0.46401	0.43983	0.43226	0.42313	0.38698	0.35664
358.5	0.48627	0.48146	0.4691	0.44463	0.43695	0.42772	0.39138	0.36094
358	0.4898	0.48487	0.47243	0.44782	0.44001	0.43069	0.39421	0.36373
357.5	0.49497	0.49001	0.47734	0.4525	0.44459	0.43515	0.39847	0.36788
357	0.49835	0.49322	0.48049	0.45542	0.44755	0.438	0.40116	0.37056
356.5	0.50328	0.49806	0.48507	0.45981	0.45188	0.44222	0.40524	0.3746
356	0.50643	0.50117	0.48808	0.46265	0.4547	0.44495	0.40791	0.37723
355.5	0.51108	0.50573	0.49249	0.46682	0.45873	0.44902	0.41181	0.38121
355	0.51403	0.50856	0.49531	0.46945	0.4612	0.45159	0.41434	0.38375
354.5	0.51829	0.51279	0.49934	0.47329	0.46498	0.4553	0.41796	0.38745
354	0.52104	0.51546	0.50197	0.47573	0.46735	0.45772	0.42026	0.38988
353.5	0.52501	0.51942	0.50569	0.47928	0.47084	0.46116	0.42369	0.39341
353	0.5276	0.52184	0.50802	0.48152	0.47305	0.46334	0.42586	0.39575
352.5	0.53112	0.52519	0.51135	0.48462	0.47615	0.46638	0.429	0.39899
352	0.53337	0.52736	0.51346	0.48664	0.47813	0.46834	0.43098	0.40108
351.5	0.53664	0.53042	0.51646	0.48944	0.48089	0.47106	0.43386	0.40421
351	0.53865	0.53231	0.51829	0.49116	0.48259	0.47276	0.43565	0.40618
350.5	0.54146	0.53502	0.52101	0.49363	0.485	0.47518	0.43824	0.40911
350	0.54342	0.53706	0.52278	0.49544	0.4869	0.47704	0.44029	0.40879
349.5	0.54577	0.53937	0.52504	0.49753	0.489	0.47909	0.44258	0.41138
349	0.54724	0.54078	0.52644	0.49882	0.49031	0.48042	0.44396	0.41314
348.5	0.54932	0.54268	0.52831	0.50064	0.49203	0.48208	0.44603	0.41556
348	0.55047	0.54383	0.52936	0.50165	0.49305	0.48305	0.44714	0.41699
347.5	0.55207	0.54536	0.53076	0.50308	0.49448	0.48448	0.44884	0.41916
347	0.55302	0.54618	0.53161	0.5039	0.49526	0.48528	0.44984	0.42044
346.5	0.55424	0.5474	0.53278	0.50507	0.49632	0.48631	0.45137	0.42233
346	0.55489	0.54802	0.53339	0.5058	0.49701	0.48704	0.45229	0.42359
345.5	0.55573	0.54893	0.53431	0.50665	0.49784	0.48798	0.45363	0.4254
345	0.55622	0.54943	0.53479	0.5071	0.49833	0.48842	0.45448	0.42655
344.5	0.55685	0.55004	0.5353	0.50769	0.49884	0.48904	0.45549	0.42824
344	0.55709	0.55024	0.53546	0.508	0.4992	0.4894	0.45616	0.4293
343.5	0.55741	0.55042	0.5357	0.50825	0.4994	0.48968	0.45704	0.43071
343	0.55752	0.55044	0.53578	0.50838	0.49953	0.48984	0.4576	0.43165
342.5	0.55754	0.55046	0.53579	0.50851	0.4996	0.48999	0.45844	0.43295
342	0.55747	0.55034	0.53564	0.50852	0.49965	0.49006	0.45888	0.43386
341.5	0.55712	0.54996	0.53551	0.50842	0.49961	0.49008	0.45961	0.43519
341	0.55694	0.54974	0.53538	0.50836	0.49945	0.48999	0.46006	0.43615
340.5	0.55629	0.54919	0.53494	0.50799	0.49907	0.48974	0.4605	0.43751
340	0.55576	0.54868	0.5344	0.5076	0.4988	0.48954	0.4607	0.43829
339.5	0.55492	0.54785	0.53357	0.50691	0.49817	0.48892	0.46088	0.4393
339	0.55428	0.54719	0.53298	0.50646	0.49765	0.48847	0.46096	0.44002
338.5	0.55319	0.54607	0.53192	0.50569	0.49693	0.48777	0.46095	0.44096
338	0.55229	0.54518	0.53116	0.50497	0.4963	0.48713	0.46096	0.44151
337.5	0.55086	0.54392	0.52992	0.50387	0.49526	0.48622	0.46091	0.44241
337	0.5498	0.54291	0.52891	0.50307	0.4946	0.48551	0.46082	0.44291
336.5	0.54807	0.54125	0.52724	0.50172	0.49339	0.48423	0.46049	0.44348
336	0.54671	0.53996	0.52602	0.5006	0.49243	0.48333	0.4601	0.44389
335.5	0.54478	0.53803	0.52411	0.49887	0.49082	0.48192	0.45952	0.44438
335	0.54329	0.5367	0.52266	0.49773	0.48967	0.48088	0.45907	0.44466
334.5	0.54083	0.53436	0.52038	0.49571	0.48791	0.47914	0.45819	0.44484
334	0.53926	0.53276	0.51889	0.49438	0.48657	0.47797	0.45761	0.44495
333.5	0.5367	0.53017	0.51652	0.4922	0.48443	0.47599	0.4566	0.44501
333	0.5349	0.52836	0.51484	0.49073	0.48299	0.47456	0.45585	0.44505
332.5	0.532	0.5254	0.512	0.48828	0.48068	0.47236	0.45457	0.44481
332	0.52994	0.52337	0.51009	0.48655	0.47897	0.47079	0.45373	0.4446
331.5	0.52669	0.52026	0.50714	0.48385	0.47633	0.46837	0.4523	0.44416
331	0.52443	0.51799	0.50499	0.48198	0.47452	0.46661	0.45127	0.44377
330.5	0.52104	0.51456	0.50177	0.47902	0.47164	0.46398	0.44957	0.44311
330	0.5187	0.51225	0.49955	0.477	0.46976	0.46219	0.4484	0.44265
329.5	0.51508	0.50866	0.49611	0.47399	0.46679	0.45936	0.44662	0.44183
329	0.51256	0.50615	0.49374	0.47185	0.46474	0.45745	0.4453	0.44125
328.5	0.50866	0.50229	0.49013	0.46844	0.46148	0.45437	0.44324	0.44011
328	0.5061	0.49963	0.48771	0.46617	0.45922	0.45224	0.44177	0.43934
327.5	0.50215	0.49564	0.48388	0.46273	0.45595	0.44907	0.43962	0.43804
327	0.4994	0.49297	0.48133	0.46037	0.45371	0.44691	0.43802	0.43715
326.5	0.49523	0.48893	0.47743	0.45684	0.45026	0.44367	0.43575	0.43571
326	0.49239	0.48616	0.47476	0.45432	0.44792	0.44141	0.43409	0.43471
325.5	0.48819	0.48197	0.47075	0.45069	0.44442	0.43807	0.43165	0.43317
325	0.4854	0.47918	0.46803	0.44825	0.44208	0.43583	0.42996	0.43208
324.5	0.48101	0.47484	0.4639	0.44452	0.43834	0.43236	0.42736	0.43041
324	0.47813	0.47198	0.46116	0.44205	0.43594	0.43005	0.42562	0.4293
323.5	0.47369	0.46759	0.45699	0.43821	0.43213	0.42644	0.42288	0.42741
323	0.47068	0.46464	0.45416	0.43552	0.42958	0.42394	0.42102	0.42611
322.5	0.46614	0.46018	0.44984	0.43163	0.42574	0.42026	0.41821	0.42397
322	0.46316	0.4572	0.44703	0.42903	0.42317	0.41788	0.41633	0.42263
321.5	0.45856	0.45286	0.44272	0.42501	0.41933	0.41419	0.41344	0.42053
321	0.45541	0.44981	0.43977	0.42223	0.41673	0.41157	0.41141	0.41897
320.5	0.45077	0.44517	0.43536	0.41809	0.41281	0.40768	0.40843	0.41666
320	0.44767	0.44207	0.43238	0.41531	0.41011	0.40507	0.40632	0.415
319.5	0.44299	0.43746	0.42793	0.41121	0.40607	0.40121	0.40313	0.41238
319	0.43987	0.4344	0.42497	0.40842	0.40338	0.39857	0.40095	0.41065
318.5	0.43522	0.42975	0.42049	0.40427	0.39934	0.39458	0.39759	0.40798
318	0.43212	0.42672	0.41753	0.40144	0.3966	0.39192	0.39537	0.40613
317.5	0.42745	0.42208	0.41309	0.39727	0.39254	0.38793	0.39205	0.40321
317	0.42432	0.41901	0.41009	0.39441	0.38982	0.38524	0.38972	0.40119
316.5	0.41971	0.41444	0.40563	0.39031	0.38572	0.38123	0.38619	0.39814
316	0.41663	0.41139	0.40271	0.38752	0.38306	0.37859	0.38386	0.39614
315.5	0.41195	0.40686	0.39827	0.38337	0.37903	0.37457	0.38026	0.39285
315	0.40889	0.40381	0.39531	0.38065	0.37637	0.37199	0.37788	0.39063
314.5	0.40435	0.39938	0.39097	0.37665	0.37235	0.36812	0.37427	0.38725
314	0.40133	0.3964	0.38805	0.37392	0.36963	0.36554	0.37185	0.38496
313.5	0.39683	0.39197	0.38379	0.3699	0.36565	0.3617	0.3682	0.38159
313	0.39377	0.38901	0.38095	0.36715	0.36297	0.35906	0.36573	0.37925
312.5	0.38939	0.38472	0.37668	0.36316	0.35903	0.35526	0.3621	0.37574
312	0.38641	0.38183	0.37381	0.3605	0.3564	0.35272	0.35975	0.37325
311.5	0.38208	0.37754	0.36966	0.35654	0.3526	0.34901	0.35609	0.36967
311	0.37926	0.37476	0.36698	0.35393	0.35009	0.34651	0.35367	0.3673
310.5	0.375	0.37066	0.36295	0.35015	0.34641	0.34293	0.35014	0.36373
310	0.37214	0.36797	0.36034	0.34767	0.34399	0.34058	0.34782	0.36133
309.5	0.3681	0.36399	0.3565	0.34403	0.34039	0.33707	0.34434	0.35777
309	0.36544	0.36138	0.35396	0.34165	0.33806	0.33478	0.34207	0.35544
308.5	0.36143	0.35748	0.35018	0.33805	0.33452	0.33127	0.33858	0.35186
308	0.35885	0.35495	0.34779	0.33573	0.3323	0.32906	0.33639	0.34961
307.5	0.35503	0.35124	0.34414	0.33234	0.32897	0.32577	0.33309	0.3461
307	0.35252	0.34883	0.34172	0.33006	0.32678	0.32362	0.3309	0.34376
306.5	0.34895	0.34531	0.3383	0.32692	0.32361	0.32045	0.32766	0.34035
306	0.34652	0.3429	0.33606	0.3248	0.32147	0.31838	0.32563	0.33809
305.5	0.34296	0.33946	0.33273	0.32157	0.3183	0.31533	0.32253	0.33469
305	0.34064	0.33727	0.33056	0.31958	0.31632	0.31335	0.32055	0.33244
304.5	0.33713	0.33385	0.32723	0.31654	0.31326	0.31037	0.31749	0.32901
304	0.33494	0.33164	0.32508	0.31449	0.31128	0.30838	0.31539	0.32677
303.5	0.33174	0.32848	0.32194	0.3115	0.30832	0.30548	0.31234	0.32343
303	0.32952	0.32629	0.31977	0.3095	0.30633	0.30356	0.3103	0.32112
302.5	0.32636	0.32313	0.31671	0.30666	0.3035	0.30078	0.3073	0.31779
302	0.32425	0.32106	0.3147	0.30476	0.30162	0.29901	0.30542	0.31566
301.5	0.3212	0.31799	0.31171	0.30208	0.29884	0.29627	0.30252	0.31242
301	0.3192	0.31599	0.30986	0.30029	0.2971	0.29457	0.30066	0.31031
300.5	0.31626	0.31307	0.30701	0.29764	0.29447	0.29194	0.29787	0.30709
300	0.31429	0.31113	0.30513	0.29585	0.29272	0.29026	0.29606	0.30501
299.5	0.3115	0.30832	0.30243	0.29327	0.29021	0.28776	0.29323	0.30193
299	0.30967	0.3065	0.30068	0.29163	0.28862	0.28613	0.29144	0.29992
298.5	0.3069	0.30374	0.298	0.28913	0.28608	0.28362	0.28876	0.29687
298	0.30515	0.30196	0.29628	0.28754	0.28454	0.28207	0.28698	0.295
297.5	0.30249	0.29929	0.29377	0.28518	0.28219	0.27975	0.28443	0.29209
297	0.30072	0.29754	0.29215	0.28358	0.28062	0.27823	0.2828	0.29024
296.5	0.29819	0.29508	0.2897	0.28132	0.27835	0.27597	0.28039	0.28751
296	0.29649	0.29347	0.28813	0.27984	0.27688	0.27449	0.27883	0.28575
295.5	0.29412	0.29116	0.2858	0.27764	0.27479	0.27239	0.27646	0.28309
295	0.29254	0.28959	0.28433	0.27615	0.27336	0.27101	0.27495	0.28134
294.5	0.29023	0.28731	0.28206	0.27398	0.27118	0.26889	0.27264	0.27877
294	0.28865	0.28572	0.28063	0.27259	0.26982	0.26751	0.27114	0.27711
293.5	0.28644	0.28352	0.27853	0.2706	0.26789	0.26559	0.26901	0.27467
293	0.28491	0.28205	0.27711	0.26929	0.2666	0.26428	0.26764	0.27306
292.5	0.28269	0.27982	0.27501	0.26722	0.26463	0.26231	0.26545	0.27061
292	0.28125	0.27841	0.2737	0.26594	0.26342	0.2611	0.26409	0.26907
291.5	0.27914	0.27637	0.27169	0.26407	0.26156	0.25929	0.26215	0.2668
291	0.27774	0.27498	0.27031	0.26278	0.26031	0.25804	0.26081	0.26525
290.5	0.27573	0.27299	0.26838	0.261	0.25855	0.25629	0.25888	0.26301
290	0.27437	0.27163	0.26714	0.25976	0.25735	0.25513	0.25754	0.26152
289.5	0.27237	0.26961	0.26523	0.25797	0.25555	0.25343	0.25564	0.25935
289	0.27107	0.26833	0.26398	0.25682	0.25439	0.25228	0.25444	0.25794
288.5	0.26911	0.26646	0.2621	0.25511	0.25268	0.25061	0.25259	0.25581
288	0.26787	0.26517	0.26095	0.25401	0.2516	0.24956	0.25141	0.25449
287.5	0.26598	0.26333	0.25913	0.25231	0.24992	0.24796	0.24961	0.25252
287	0.26471	0.2621	0.25795	0.25119	0.2488	0.24692	0.24845	0.2512
286.5	0.26284	0.26031	0.25609	0.2495	0.24715	0.24534	0.24668	0.24927
286	0.26163	0.25914	0.25494	0.24843	0.24604	0.24433	0.24555	0.24801
285.5	0.25987	0.25744	0.25324	0.24686	0.24445	0.2428	0.24387	0.24615
285	0.25864	0.25626	0.25213	0.24578	0.24337	0.24183	0.24274	0.24494
284.5	0.25693	0.25456	0.25052	0.2443	0.2419	0.24039	0.24113	0.2432
284	0.2557	0.25335	0.24941	0.2432	0.24083	0.23937	0.24002	0.242
283.5	0.25403	0.2517	0.24778	0.24167	0.23936	0.2379	0.23849	0.24033
283	0.25292	0.25063	0.24675	0.24068	0.23844	0.23695	0.23747	0.23922
282.5	0.25127	0.24896	0.24512	0.23921	0.23696	0.2355	0.23594	0.23758
282	0.25016	0.24789	0.24408	0.23822	0.23604	0.23455	0.23493	0.23652
281.5	0.2485	0.24639	0.24249	0.2367	0.23459	0.23315	0.23346	0.23491
281	0.24746	0.24538	0.24155	0.23576	0.23367	0.23223	0.23252	0.23392
280.5	0.2459	0.24393	0.24012	0.23437	0.23237	0.23088	0.23112	0.23241
280	0.24489	0.24296	0.23923	0.23346	0.23147	0.23002	0.23022	0.23151
279.5	0.24337	0.2415	0.2378	0.23219	0.23019	0.22878	0.22895	0.23018
279	0.24239	0.24054	0.23685	0.23128	0.22936	0.22795	0.22809	0.22927
278.5	0.24096	0.23914	0.23552	0.23	0.22817	0.22673	0.22692	0.228
278	0.24004	0.23824	0.23466	0.22917	0.22731	0.22594	0.22614	0.22713
277.5	0.23871	0.23695	0.23338	0.22806	0.22615	0.22477	0.22499	0.22597
277	0.2378	0.2361	0.23257	0.22726	0.22538	0.22404	0.22423	0.22518
276.5	0.23651	0.23487	0.23137	0.22611	0.22428	0.22295	0.22319	0.22405
276	0.23569	0.23411	0.2306	0.22536	0.22356	0.2223	0.22252	0.22337
275.5	0.23445	0.23293	0.22944	0.22429	0.22254	0.22132	0.22154	0.22243
275	0.23365	0.23215	0.22875	0.22368	0.22195	0.2207	0.22098	0.22185
274.5	0.23252	0.23103	0.22767	0.22274	0.22101	0.21982	0.22014	0.221
274	0.2318	0.2303	0.22701	0.22213	0.22044	0.21926	0.21961	0.22054
273.5	0.23084	0.22935	0.22611	0.22135	0.21968	0.2185	0.21897	0.21985
273	0.23017	0.22873	0.22556	0.22079	0.2192	0.21802	0.2185	0.21945
272.5	0.22933	0.22793	0.22482	0.22013	0.21855	0.21744	0.21798	0.219
272	0.22879	0.22743	0.22434	0.21968	0.21815	0.21708	0.21765	0.21875
271.5	0.22802	0.22672	0.22368	0.21914	0.21767	0.21654	0.21723	0.21838
271	0.22756	0.22633	0.2233	0.21883	0.2174	0.21628	0.21704	0.21823
270.5	0.22693	0.22577	0.22279	0.21841	0.21697	0.21588	0.21676	0.21804
270	0.22652	0.22541	0.22247	0.21818	0.21673	0.21567	0.21658	0.21796
269.5	0.22604	0.22493	0.22212	0.2179	0.21649	0.21537	0.21639	0.21787
269	0.22578	0.22471	0.22192	0.21776	0.21635	0.21525	0.21639	0.21793
268.5	0.22556	0.22451	0.22175	0.21765	0.21627	0.2152	0.21642	0.21806
268	0.22545	0.22442	0.2217	0.21765	0.21623	0.21521	0.21654	0.21819
267.5	0.22541	0.22444	0.22179	0.21776	0.21635	0.21537	0.21681	0.21856
267	0.22549	0.22456	0.22194	0.21791	0.21651	0.21556	0.21712	0.21888
266.5	0.22579	0.22488	0.22221	0.21835	0.21692	0.216	0.2177	0.21954
266	0.22603	0.22514	0.2225	0.21867	0.21725	0.2163	0.21814	0.22005
265.5	0.22658	0.22575	0.22318	0.21942	0.21793	0.21702	0.21898	0.22101
265	0.22709	0.22628	0.22377	0.22003	0.21856	0.21773	0.21968	0.22183
264.5	0.22808	0.22726	0.22488	0.2211	0.21966	0.2189	0.22099	0.2232
264	0.22891	0.22811	0.22578	0.22198	0.22058	0.21987	0.222	0.22429
263.5	0.23048	0.22966	0.22733	0.22358	0.22221	0.22147	0.22376	0.22616
263	0.23165	0.23092	0.22858	0.22486	0.22345	0.22271	0.22511	0.22761
262.5	0.23366	0.23296	0.23072	0.22692	0.22553	0.22483	0.22733	0.22992
262	0.23518	0.23455	0.23228	0.2285	0.22707	0.22644	0.229	0.23167
261.5	0.2377	0.23712	0.23492	0.23106	0.22971	0.22904	0.23171	0.23448
261	0.23958	0.2391	0.23687	0.23296	0.23162	0.23091	0.23371	0.23652
260.5	0.24266	0.24222	0.24003	0.23607	0.23473	0.23405	0.23682	0.23977
260	0.24488	0.2445	0.24231	0.23827	0.23693	0.23626	0.23908	0.24209
259.5	0.24853	0.24812	0.24594	0.2418	0.24051	0.23981	0.24261	0.24573
259	0.25111	0.25077	0.24858	0.24431	0.24304	0.24232	0.24514	0.24835
258.5	0.25521	0.2549	0.25271	0.24829	0.24693	0.24623	0.24909	0.25235
258	0.25814	0.25783	0.25561	0.25108	0.24975	0.24898	0.25187	0.25515
257.5	0.26265	0.26242	0.26016	0.25544	0.25404	0.25326	0.25613	0.25944
257	0.26581	0.26563	0.26333	0.25848	0.25702	0.25627	0.25908	0.26247
256.5	0.27074	0.2706	0.2682	0.26316	0.26164	0.2609	0.26363	0.26702
256	0.27422	0.27409	0.27163	0.26645	0.2649	0.26412	0.26675	0.27015
255.5	0.27957	0.2794	0.27682	0.27146	0.26982	0.26893	0.27149	0.27487
255	0.28326	0.28308	0.28039	0.27488	0.27317	0.27225	0.27473	0.27805
254.5	0.28885	0.28865	0.28587	0.28014	0.27827	0.27735	0.2796	0.28287
254	0.2927	0.29249	0.28961	0.28372	0.28181	0.28079	0.28296	0.28614
253.5	0.29864	0.29842	0.29544	0.28922	0.28721	0.28613	0.28801	0.29109
253	0.30265	0.30241	0.29934	0.29293	0.29081	0.28972	0.29144	0.29435
252.5	0.3088	0.30847	0.30527	0.29861	0.29635	0.29519	0.29663	0.29931
252	0.31292	0.31261	0.30927	0.30234	0.30011	0.29883	0.30012	0.30262
251.5	0.31915	0.31875	0.31524	0.308	0.3057	0.3043	0.30526	0.30757
251	0.32325	0.32286	0.31919	0.31177	0.30942	0.30795	0.30866	0.31081
250.5	0.32937	0.32889	0.32509	0.31731	0.31487	0.31325	0.31368	0.31548
250	0.33337	0.33281	0.3289	0.32089	0.3184	0.31667	0.31688	0.31852
	--	--	--	--	--	--	--	--
	--	--	--	--	--	--	--	--
	--	--	--	--	--	--	--	--
	--	--	--	--	--	--	--	--
	--	--	--	--	--	--	--	--
	--	--	--	--	--	--	--	--
	--	--	--	--	--	--	--	--
	--	--	--	--	--	--	--	--
	--	--	--	--	--	--	--	--
	--	--	--	--	--	--	--	--
	--	--	--	--	--	--	--	--
	--	--	--	--	--	--	--	--
	--	--	--	--	--	--	--	--
	--	--	--	--	--	--	--	--
	--	--	--	--	--	--	--	--
	--	--	--	--	--	--	--	--
	--	--	--	--	--	--	--	--
	--	--	--	--	--	--	--	--
	--	--	--	--	--	--	--	--
	--	--	--	--	--	--	--	--
	--	--	--	--	--	--	--	--
	--	--	--	--	--	--	--	--
	--	--	--	--	--	--	--	--
	--	--	--	--	--	--	--	--
	--	--	--	--	--	--	--	--
	--	--	--	--	--	--	--	--
	--	--	--	--	--	--	--	--
	--	--	--	--	--	--	--	--
	--	--	--	--	--	--	--	--
	--	--	--	--	--	--	--	--
	--	--	--	--	--	--	--	--
	--	--	--	--	--	--	--	--
	--	--	--	--	--	--	--	--
	--	--	--	--	--	--	--	--
	--	--	--	--	--	--	--	--
	--	--	--	--	--	--	--	--
	--	--	--	--	--	--	--	--
	--	--	--	--	--	--	--	--
	--	--	--	--	--	--	--	--
	--	--	--	--	--	--	--	--
	--	--	--	--	--	--	--	--
	--	--	--	--	--	--	--	--
	--	--	--	--	--	--	--	--
	--	--	--	--	--	--	--	--
	--	--	--	--	--	--	--	--
	--	--	--	--	--	--	--	--
	--	--	--	--	--	--	--	--
	--	--	--	--	--	--	--	--
	--	--	--	--	--	--	--	--
	--	--	--	--	--	--	--	--
	--	--	--	--	--	--	--	--
	--	--	--	--	--	--	--	--
	--	--	--	--	--	--	--	--
	--	--	--	--	--	--	--	--
	--	--	--	--	--	--	--	--
	--	--	--	--	--	--	--	--
	--	--	--	--	--	--	--	--
	--	--	--	--	--	--	--	--
	--	--	--	--	--	--	--	--
	--	--	--	--	--	--	--	--
	--	--	--	--	--	--	--	--
	--	--	--	--	--	--	--	--
	--	--	--	--	--	--	--	--
	--	--	--	--	--	--	--	--
	--	--	--	--	--	--	--	--
	--	--	--	--	--	--	--	--
	--	--	--	--	--	--	--	--
	--	--	--	--	--	--	--	--
	--	--	--	--	--	--	--	--
	--	--	--	--	--	--	--	--
	--	--	--	--	--	--	--	--
	--	--	--	--	--	--	--	--
	--	--	--	--	--	--	--	--
	--	--	--	--	--	--	--	--
	--	--	--	--	--	--	--	--
	--	--	--	--	--	--	--	--
	--	--	--	--	--	--	--	--
	--	--	--	--	--	--	--	--
	--	--	--	--	--	--	--	--
	--	--	--	--	--	--	--	--
	--	--	--	--	--	--	--	--
	--	--	--	--	--	--	--	--
	--	--	--	--	--	--	--	--
	--	--	--	--	--	--	--	--
	--	--	--	--	--	--	--	--
	--	--	--	--	--	--	--	--
	--	--	--	--	--	--	--	--
	--	--	--	--	--	--	--	--
	--	--	--	--	--	--	--	--
	--	--	--	--	--	--	--	--
	--	--	--	--	--	--	--	--
	--	--	--	--	--	--	--	--
	--	--	--	--	--	--	--	--
	--	--	--	--	--	--	--	--
	--	--	--	--	--	--	--	--
	--	--	--	--	--	--	--	--
	--	--	--	--	--	--	--	--
	--	--	--	--	--	--	--	--
	--	--	--	--	--	--	--	--
	--	--	--	--	--	--	--	--
	--	--
	--	--
	--	--
	--	--
	--	--
	--	--
	--	--
	--	--
	--	--
	--	--
	--	--
	--	--
	--	--
	--	--
	--	--
	--	--
	--	--
	--	--
	--	--
	--	--
	--	--
	--	--
	--	--
	--	--
	--	--
	--	--
	--	--
	--	--
	--	--
	--	--
	--	--
	--	--
	--	--
	--	--
	--	--
	--	--
	--	--
	--	--
	--	--
	--	--
	--	--
	--	--
	--	--
	--	--
	--	--
	--	--
	--	--
	--	--
	--	--
	--	--
	--	--
	--	--
	--	--
	--	--
	--	--
	--	--
	--	--
	--	--
	--	--
	--	--
	--	--
	--	--
	--	--
	--	--
	--	--
	--	--
	--	--
	--	--
	--	--
	--	--
	--	--
	--	--
	--	--
	--	--
	--	--
	--	--
	--	--
	--	--
	--	--
	--	--
	--	--
	--	--
	--	--
	--	--
	--	--
	--	--
	--	--
	--	--
	--	--
	--	--
	--	--
	--	--
	--	--
	--	--
	--	--
	--	--
	--	--
	--	--
	--	--
	--	--
	--	--
	--	--
	--	--
	--	--
	--	--
	--	--
	--	--
	--	--
	--	--
	--	--
	--	--
	--	--
	--	--
	--	--
	--	--
	--	--
	--	--
	--	--
	--	--
	--	--
	--	--
	--	--
	--	--
	--	--
	--	--
	--	--
	--	--
	--	--
	--	--
	--	--
	--	--
	--	--
	--	--
	--	--
	--	--
	--	--
	--	--
	--	--
	--	--
	--	--
	--	--
	--	--
	--	--
	--	--
	--	--
	--	--
	--	--
	--	--
	--	--
	--	--
	--	--
	--	--
	--	--
	--	--
	--	--
	--	--
	--	--
	--	--
	--	--
	--	--
	--	--
	--	--
	--	--
	--	--
	--	--
	--	--
	--	--
	--	--
	--	--
	--	--
	--	--
	--	--
	--	--
	--	--
	--	--
	--	--
	--	--
	--	--
	--	--
	--	--
	--	--
	--	--
	--	--
	--	--
	--	--
	--	--
	--	--
	--	--
	--	--
	--	--
	--	--
	--	--
	--	--
	--	--
	--	--
	--	--
	--	--
	--	--
	--	--
	--	--
	--	--
	--	--
	--	--
	--	--
	--	--
	--	--
	--	--
	--	--
	--	--
	--	--
	--	--
	--	--
	--	--
	--	--
	--	--
	--	--
	--	--
	--	--
	--	--
	--	--
	--	--
	--	--
	--	--
	--	--
	--	--
	--	--
	--	--
	--	--
	--	--
	--	--
	--	--
	--	--
	--	--
	--	--
	--	--
	--	--
	--	--
	--	--
	--	--
	--	--
	--	--
	--	--
	--	--
	--	--
	--	--
	--	--
	--	--
	--	--
	--	--
	--	--
	--	--
	--	--
	--	--
	--	--
	--	--
	--	--
	--	--
	--	--
	--	--
	--	--
	--	--
	--	--
	--	--
	--	--
	--	--
	--	--
	--	--
	--	--
	--	--
	--	--
	--	--
	--	--
	--	--
	--	--
	--	--
	--	--
	--	--
	--	--
	--	--
	--	--
	--	--
	--	--
	--	--
	--	--
	--	--
	--	--
	--	--
	--	--
	--	--
	--	--
	--	--
	--	--
	--	--
	--	--
	--	--
	--	--
	--	--
	--	--
	--	--

## Sheet: Fig 4d
Wavenumber	Transmittance at different pH
	pH 2	pH 4	pH 6
4001.57	-0.61959	-0.44639	-0.0934
3999.64	-0.61959	-0.44639	-0.0934
3997.71	-0.61959	-0.44639	-0.0934
3995.78	0.37913	0.55347	0.90509
3993.86	0.37913	0.55347	0.90509
3991.93	0.37913	0.55347	0.90509
3990	0.37913	0.55347	0.90509
3988.07	0.37913	0.55347	0.90509
3986.14	0.37913	0.55347	0.90509
3984.21	0.37913	0.55345	0.90508
3982.28	0.37913	0.55335	0.90506
3980.36	0.37915	0.55331	0.90506
3978.43	0.37917	0.5533	0.90507
3976.5	0.37922	0.55333	0.90512
3974.57	0.37927	0.55339	0.90516
3972.64	0.37933	0.55344	0.90521
3970.71	0.37941	0.55348	0.90525
3968.78	0.37949	0.55351	0.90529
3966.86	0.37961	0.55354	0.90531
3964.93	0.37973	0.55357	0.90535
3963	0.37985	0.55364	0.9054
3961.07	0.37995	0.55371	0.90547
3959.14	0.38004	0.55376	0.90551
3957.21	0.3801	0.55376	0.90547
3955.28	0.38014	0.55372	0.90541
3953.36	0.38017	0.55365	0.90536
3951.43	0.3802	0.55359	0.90539
3949.5	0.38023	0.55354	0.90548
3947.57	0.38026	0.55349	0.90566
3945.64	0.38029	0.55346	0.90589
3943.72	0.38031	0.55344	0.90608
3941.79	0.3803	0.55336	0.90616
3939.86	0.38026	0.55327	0.90616
3937.93	0.38021	0.55322	0.90613
3936	0.38015	0.55322	0.90606
3934.07	0.38009	0.55323	0.90594
3932.14	0.38007	0.55326	0.90583
3930.22	0.38007	0.55333	0.90574
3928.29	0.38008	0.55339	0.90565
3926.36	0.38007	0.55342	0.90553
3924.43	0.38004	0.55339	0.90542
3922.5	0.37999	0.55333	0.90533
3920.57	0.37992	0.55323	0.9052
3918.64	0.37985	0.55307	0.90503
3916.72	0.37981	0.55296	0.90494
3914.79	0.37981	0.55291	0.90495
3912.86	0.37984	0.55286	0.90495
3910.93	0.37989	0.55278	0.90494
3909	0.37995	0.5527	0.90496
3907.07	0.37998	0.55262	0.90501
3905.14	0.37998	0.55248	0.90498
3903.22	0.37991	0.55228	0.90486
3901.29	0.37979	0.55211	0.90476
3899.36	0.37962	0.55201	0.90473
3897.43	0.37941	0.55199	0.90473
3895.5	0.37919	0.55203	0.90467
3893.57	0.37897	0.55207	0.90453
3891.65	0.37879	0.55209	0.90429
3889.72	0.37861	0.55206	0.904
3887.79	0.37844	0.55198	0.90375
3885.86	0.3783	0.5519	0.90359
3883.93	0.37816	0.55179	0.90351
3882	0.37803	0.55167	0.90342
3880.07	0.37787	0.55153	0.9033
3878.15	0.37771	0.55139	0.90323
3876.22	0.37753	0.55125	0.90318
3874.29	0.37735	0.55112	0.90312
3872.36	0.37717	0.55099	0.90306
3870.43	0.37701	0.5508	0.90296
3868.5	0.37688	0.5506	0.90284
3866.58	0.37677	0.55045	0.90274
3864.65	0.37668	0.55039	0.90263
3862.72	0.37659	0.55041	0.90254
3860.79	0.37653	0.55046	0.90252
3858.86	0.37649	0.5505	0.90253
3856.93	0.37646	0.5505	0.90251
3855.01	0.37643	0.5505	0.90248
3853.08	0.3764	0.55049	0.90244
3851.15	0.3764	0.55052	0.90243
3849.22	0.37641	0.55053	0.90243
3847.29	0.37643	0.5505	0.9024
3845.36	0.37645	0.55044	0.90232
3843.43	0.37648	0.55044	0.90225
3841.51	0.37649	0.55049	0.90224
3839.58	0.37652	0.55052	0.90233
3837.65	0.37657	0.55049	0.90248
3835.72	0.37666	0.55045	0.90264
3833.79	0.37679	0.55042	0.90277
3831.86	0.37692	0.55048	0.90289
3829.93	0.37704	0.55061	0.90303
3828.01	0.37714	0.55077	0.90315
3826.08	0.37724	0.55092	0.90319
3824.15	0.3773	0.55102	0.90318
3822.22	0.37733	0.55103	0.90314
3820.29	0.37735	0.55099	0.90309
3818.36	0.37737	0.55093	0.90306
3816.44	0.37741	0.55084	0.90305
3814.51	0.3775	0.55073	0.90306
3812.58	0.37763	0.55068	0.90312
3810.65	0.3778	0.5507	0.90323
3808.72	0.37801	0.55078	0.90342
3806.79	0.37822	0.55089	0.90369
3804.86	0.37847	0.55099	0.90398
3802.94	0.37873	0.55107	0.90424
3801.01	0.37899	0.55111	0.90447
3799.08	0.37924	0.55114	0.90465
3797.15	0.37948	0.55118	0.90476
3795.22	0.37971	0.55123	0.90483
3793.29	0.37993	0.55126	0.90487
3791.37	0.38011	0.55129	0.90486
3789.44	0.38025	0.55139	0.90486
3787.51	0.38035	0.55153	0.90488
3785.58	0.38039	0.5516	0.90488
3783.65	0.38039	0.5516	0.90483
3781.72	0.38033	0.55154	0.90473
3779.8	0.38021	0.55144	0.90459
3777.87	0.38002	0.55129	0.90441
3775.94	0.37978	0.55108	0.90418
3774.01	0.3795	0.55083	0.90391
3772.08	0.37918	0.55054	0.90358
3770.15	0.37885	0.55025	0.90321
3768.22	0.37848	0.55	0.90286
3766.3	0.37808	0.5498	0.90255
3764.37	0.37765	0.5496	0.90225
3762.44	0.37716	0.54937	0.90191
3760.51	0.37661	0.54909	0.90148
3758.58	0.37597	0.54873	0.90097
3756.65	0.37527	0.54833	0.90041
3754.72	0.37451	0.54786	0.89979
3752.8	0.37373	0.54732	0.89912
3750.87	0.37303	0.54674	0.89845
3748.94	0.37244	0.54625	0.89783
3747.01	0.37204	0.5459	0.89728
3745.08	0.3718	0.54573	0.89685
3743.15	0.37173	0.54569	0.89664
3741.23	0.37183	0.54577	0.8967
3739.3	0.37203	0.54594	0.8969
3737.37	0.37229	0.54612	0.89711
3735.44	0.37257	0.54624	0.89723
3733.51	0.37284	0.54632	0.89728
3731.58	0.37309	0.54636	0.89731
3729.66	0.37333	0.54634	0.8974
3727.73	0.37357	0.54632	0.89757
3725.8	0.37385	0.54634	0.89774
3723.87	0.37412	0.5464	0.89783
3721.94	0.37438	0.54651	0.89793
3720.01	0.3746	0.54665	0.89821
3718.08	0.37478	0.54676	0.8986
3716.16	0.37491	0.54678	0.8989
3714.23	0.37499	0.54675	0.899
3712.3	0.37503	0.54671	0.89894
3710.37	0.37499	0.54668	0.89883
3708.44	0.37491	0.54666	0.8987
3706.51	0.37479	0.5466	0.89853
3704.59	0.37464	0.54646	0.89823
3702.66	0.37445	0.54629	0.89776
3700.73	0.37415	0.54614	0.89719
3698.8	0.37376	0.54602	0.89665
3696.87	0.37326	0.54584	0.89617
3694.94	0.37269	0.54549	0.89565
3693.01	0.37206	0.54502	0.89502
3691.09	0.37136	0.54449	0.89429
3689.16	0.3706	0.544	0.89357
3687.23	0.36977	0.54357	0.89286
3685.3	0.3689	0.54311	0.89212
3683.37	0.368	0.54255	0.89126
3681.44	0.36706	0.54188	0.89025
3679.51	0.36605	0.54123	0.88915
3677.59	0.36494	0.54061	0.88805
3675.66	0.36376	0.53997	0.88696
3673.73	0.36252	0.53921	0.8858
3671.8	0.36124	0.53835	0.88451
3669.87	0.35992	0.53749	0.88312
3667.94	0.35855	0.53666	0.88165
3666.01	0.35712	0.53587	0.88011
3664.09	0.35563	0.53508	0.8785
3662.16	0.35405	0.53428	0.87684
3660.23	0.35236	0.53343	0.87512
3658.3	0.35051	0.53251	0.87325
3656.37	0.34851	0.5315	0.8713
3654.45	0.34638	0.53036	0.86931
3652.52	0.34411	0.52908	0.86723
3650.59	0.34173	0.52773	0.86509
3648.66	0.33927	0.52637	0.86294
3646.73	0.33679	0.525	0.86076
3644.8	0.3343	0.52362	0.85856
3642.87	0.33181	0.52224	0.85631
3640.95	0.32929	0.52094	0.85409
3639.02	0.32673	0.51974	0.85191
3637.09	0.32411	0.51854	0.84969
3635.16	0.32142	0.51719	0.84734
3633.23	0.31867	0.51571	0.84492
3631.3	0.31586	0.5142	0.84248
3629.38	0.313	0.51272	0.84008
3627.45	0.31012	0.51127	0.83773
3625.52	0.30724	0.50982	0.83538
3623.59	0.30442	0.50836	0.83302
3621.66	0.30163	0.50692	0.83067
3619.73	0.29886	0.50552	0.82829
3617.8	0.2961	0.50414	0.8259
3615.88	0.29337	0.50272	0.82346
3613.95	0.29067	0.50123	0.82102
3612.02	0.288	0.4997	0.81861
3610.09	0.28536	0.49826	0.81631
3608.16	0.28277	0.49696	0.81413
3606.23	0.28021	0.49577	0.81206
3604.3	0.27768	0.49464	0.81004
3602.38	0.27519	0.4935	0.80802
3600.45	0.27271	0.49234	0.80599
3598.52	0.27023	0.49113	0.80388
3596.59	0.26773	0.48984	0.80166
3594.66	0.26521	0.48846	0.79939
3592.73	0.2627	0.48703	0.79713
3590.8	0.26022	0.48562	0.79495
3588.88	0.25777	0.48423	0.79286
3586.95	0.25537	0.4829	0.79086
3585.02	0.25301	0.48162	0.78893
3583.09	0.25068	0.4804	0.78705
3581.16	0.24837	0.47922	0.78519
3579.23	0.24607	0.47806	0.7833
3577.31	0.24376	0.47686	0.7813
3575.38	0.24142	0.47559	0.77916
3573.45	0.23907	0.47428	0.77696
3571.52	0.23668	0.47295	0.7748
3569.59	0.23428	0.47168	0.77271
3567.66	0.23188	0.47046	0.7707
3565.74	0.22951	0.46929	0.76879
3563.81	0.22715	0.46817	0.76696
3561.88	0.22483	0.46713	0.76525
3559.95	0.22254	0.46611	0.76363
3558.02	0.22029	0.46511	0.762
3556.09	0.21807	0.46403	0.76023
3554.16	0.21587	0.46287	0.7583
3552.24	0.2137	0.46165	0.75635
3550.31	0.21153	0.46044	0.75445
3548.38	0.20937	0.45926	0.75262
3546.45	0.20725	0.45814	0.75086
3544.52	0.20518	0.45709	0.74917
3542.59	0.20315	0.45607	0.74757
3540.66	0.20119	0.4551	0.74606
3538.74	0.1993	0.45419	0.74462
3536.81	0.1975	0.45328	0.74317
3534.88	0.1958	0.45234	0.74161
3532.95	0.19421	0.45134	0.7399
3531.02	0.1927	0.45034	0.73816
3529.09	0.19125	0.44934	0.73649
3527.17	0.18986	0.44838	0.73487
3525.24	0.18848	0.44741	0.73328
3523.31	0.18711	0.44646	0.73172
3521.38	0.18573	0.4455	0.73018
3519.45	0.18431	0.44451	0.72867
3517.52	0.18284	0.44353	0.72718
3515.59	0.18133	0.44253	0.72567
3513.67	0.17977	0.4415	0.7241
3511.74	0.1782	0.44046	0.72248
3509.81	0.17661	0.43941	0.72084
3507.88	0.17502	0.43838	0.71923
3505.95	0.17345	0.43739	0.71768
3504.02	0.17189	0.43643	0.71619
3502.1	0.17033	0.4355	0.71476
3500.17	0.1688	0.43461	0.71336
3498.24	0.16727	0.43373	0.712
3496.31	0.16578	0.43289	0.71061
3494.38	0.16429	0.43205	0.70921
3492.45	0.16282	0.43123	0.70781
3490.53	0.16137	0.43044	0.70641
3488.6	0.15997	0.42961	0.705
3486.67	0.15859	0.42878	0.70358
3484.74	0.15722	0.42794	0.70219
3482.81	0.1559	0.42712	0.70082
3480.88	0.15458	0.42628	0.69948
3478.95	0.15328	0.42542	0.69814
3477.03	0.15199	0.42454	0.69679
3475.1	0.15071	0.42367	0.69545
3473.17	0.14945	0.42283	0.69417
3471.24	0.14822	0.42203	0.69296
3469.31	0.14702	0.42127	0.69182
3467.38	0.14586	0.42053	0.69075
3465.45	0.14474	0.41983	0.68977
3463.53	0.14366	0.41916	0.6889
3461.6	0.1426	0.41855	0.6881
3459.67	0.14156	0.41797	0.68734
3457.74	0.14055	0.41739	0.68657
3455.81	0.13954	0.41681	0.68575
3453.88	0.13855	0.41622	0.68489
3451.96	0.13756	0.41564	0.68403
3450.03	0.13657	0.41507	0.68313
3448.1	0.13558	0.41449	0.68216
3446.17	0.13461	0.41384	0.68111
3444.24	0.13364	0.41316	0.68002
3442.31	0.13268	0.41245	0.6789
3440.39	0.13174	0.41174	0.67778
3438.46	0.13083	0.41104	0.67665
3436.53	0.12995	0.41036	0.67552
3434.6	0.12911	0.40971	0.67444
3432.67	0.12831	0.40909	0.67341
3430.74	0.12752	0.40848	0.67242
3428.81	0.12674	0.40788	0.67145
3426.89	0.12595	0.40729	0.67049
3424.96	0.12513	0.40667	0.66951
3423.03	0.12427	0.406	0.66848
3421.1	0.12337	0.40528	0.66738
3419.17	0.12243	0.40451	0.66622
3417.24	0.12144	0.4037	0.66498
3415.32	0.12038	0.40286	0.66366
3413.39	0.11926	0.40195	0.66223
3411.46	0.11804	0.40096	0.66071
3409.53	0.11668	0.39991	0.65907
3407.6	0.11516	0.39866	0.65717
3405.67	0.11345	0.39717	0.65499
3403.74	0.11152	0.39547	0.65255
3401.82	0.10934	0.39354	0.64985
3399.89	0.10688	0.39136	0.64686
3397.96	0.1041	0.38892	0.64361
3396.03	0.10099	0.38619	0.64006
3394.1	0.0975	0.38313	0.63616
3392.17	0.09366	0.3797	0.63181
3390.24	0.08947	0.37593	0.62702
3388.32	0.08505	0.37188	0.62186
3386.39	0.08053	0.36771	0.6165
3384.46	0.07614	0.36355	0.61113
3382.53	0.07216	0.35969	0.60615
3380.6	0.06885	0.35643	0.6019
3378.67	0.06647	0.35404	0.59873
3376.74	0.0652	0.35272	0.59688
3374.82	0.06513	0.35254	0.59653
3372.89	0.06631	0.35345	0.59761
3370.96	0.06863	0.35534	0.59993
3369.03	0.07194	0.35802	0.6032
3367.1	0.07603	0.36131	0.60716
3365.18	0.08066	0.36499	0.61153
3363.25	0.08563	0.36887	0.6161
3361.32	0.0907	0.37277	0.62064
3359.39	0.09573	0.37661	0.62502
3357.46	0.10056	0.38029	0.62919
3355.53	0.10512	0.38374	0.63313
3353.6	0.10931	0.38687	0.63687
3351.68	0.1131	0.38969	0.64042
3349.75	0.11646	0.39216	0.64378
3347.82	0.11943	0.39431	0.64693
3345.89	0.12203	0.39615	0.64988
3343.96	0.12429	0.39773	0.65263
3342.03	0.12627	0.39908	0.65518
3340.1	0.12799	0.40024	0.65753
3338.18	0.12953	0.40125	0.65959
3336.25	0.13091	0.40214	0.66135
3334.32	0.13216	0.40292	0.66282
3332.39	0.13331	0.40361	0.66404
3330.46	0.13437	0.40423	0.66504
3328.53	0.13534	0.40481	0.66586
3326.61	0.13626	0.40534	0.6665
3324.68	0.13709	0.40581	0.66696
3322.75	0.13787	0.40623	0.66728
3320.82	0.13858	0.4066	0.66751
3318.89	0.13924	0.40689	0.66767
3316.96	0.13984	0.4071	0.66776
3315.03	0.1404	0.40725	0.6678
3313.11	0.14094	0.40735	0.66781
3311.18	0.14145	0.40737	0.66784
3309.25	0.14196	0.40737	0.66797
3307.32	0.14245	0.40736	0.66822
3305.39	0.14293	0.40734	0.66859
3303.46	0.14339	0.40732	0.669
3301.53	0.14381	0.4073	0.66945
3299.61	0.14418	0.40729	0.66993
3297.68	0.14452	0.40728	0.67046
3295.75	0.14483	0.40728	0.67104
3293.82	0.14513	0.40729	0.67162
3291.89	0.14543	0.40732	0.67219
3289.96	0.14573	0.40736	0.67277
3288.04	0.14604	0.40743	0.6734
3286.11	0.14633	0.40749	0.67401
3284.18	0.14658	0.40753	0.67456
3282.25	0.14678	0.40751	0.67501
3280.32	0.14694	0.40743	0.67533
3278.39	0.14703	0.4073	0.67556
3276.47	0.1471	0.40715	0.67577
3274.54	0.14715	0.40701	0.676
3272.61	0.14719	0.40687	0.67626
3270.68	0.14724	0.40673	0.67653
3268.75	0.1473	0.4066	0.6768
3266.82	0.14738	0.40649	0.67707
3264.89	0.14746	0.40641	0.67731
3262.97	0.14754	0.40633	0.67749
3261.04	0.14758	0.40624	0.67762
3259.11	0.14761	0.40615	0.67769
3257.18	0.1476	0.40605	0.67773
3255.25	0.14759	0.40595	0.67774
3253.32	0.14757	0.40584	0.67776
3251.39	0.14756	0.40575	0.6778
3249.47	0.14753	0.40567	0.67786
3247.54	0.14751	0.40558	0.67794
3245.61	0.14749	0.40545	0.67801
3243.68	0.14747	0.40528	0.67804
3241.75	0.14746	0.40505	0.67801
3239.82	0.14745	0.40482	0.67798
3237.9	0.14744	0.40462	0.67799
3235.97	0.14745	0.40446	0.67804
3234.04	0.14746	0.40431	0.67812
3232.11	0.1475	0.40418	0.67821
3230.18	0.14756	0.40408	0.6783
3228.25	0.14763	0.40402	0.67839
3226.32	0.14769	0.40398	0.67847
3224.4	0.14776	0.40394	0.67854
3222.47	0.14784	0.4039	0.67858
3220.54	0.14793	0.40383	0.67859
3218.61	0.14804	0.40376	0.67859
3216.68	0.14817	0.4037	0.67862
3214.75	0.14832	0.40366	0.67869
3212.83	0.14852	0.40365	0.6788
3210.9	0.14875	0.40364	0.67895
3208.97	0.14902	0.40363	0.67908
3207.04	0.1493	0.40359	0.67917
3205.11	0.14959	0.40353	0.67923
3203.18	0.14988	0.40347	0.67929
3201.26	0.15016	0.40339	0.67935
3199.33	0.15042	0.40332	0.67938
3197.4	0.15067	0.40326	0.67942
3195.47	0.15092	0.4032	0.67945
3193.54	0.15116	0.40315	0.67949
3191.61	0.1514	0.40313	0.67955
3189.68	0.15164	0.40312	0.67963
3187.76	0.1519	0.40313	0.67974
3185.83	0.15219	0.40316	0.67987
3183.9	0.1525	0.40321	0.68002
3181.97	0.15286	0.40329	0.68022
3180.04	0.15324	0.40339	0.68047
3178.11	0.15366	0.40353	0.68075
3176.18	0.15411	0.4037	0.68105
3174.26	0.15459	0.40389	0.68135
3172.33	0.15511	0.40411	0.68165
3170.4	0.15566	0.40435	0.68195
3168.47	0.15623	0.40458	0.68227
3166.54	0.15685	0.40482	0.68262
3164.61	0.15748	0.40507	0.683
3162.69	0.15814	0.40533	0.68337
3160.76	0.15883	0.4056	0.68372
3158.83	0.15953	0.40586	0.68409
3156.9	0.16023	0.40611	0.68447
3154.97	0.16092	0.40635	0.68489
3153.04	0.1616	0.40659	0.6853
3151.11	0.16225	0.40682	0.68569
3149.19	0.16287	0.40703	0.68602
3147.26	0.16345	0.40722	0.6863
3145.33	0.16398	0.40736	0.68653
3143.4	0.16445	0.40749	0.68673
3141.47	0.16486	0.4076	0.68688
3139.54	0.16523	0.4077	0.68692
3137.61	0.16555	0.40778	0.6869
3135.69	0.16584	0.40785	0.68689
3133.76	0.16608	0.40791	0.68688
3131.83	0.16629	0.40795	0.68683
3129.9	0.16647	0.40796	0.68674
3127.97	0.16663	0.40793	0.68657
3126.05	0.16678	0.40786	0.68632
3124.12	0.16693	0.40775	0.686
3122.19	0.16707	0.40761	0.6857
3120.26	0.16722	0.40744	0.6854
3118.33	0.1674	0.40722	0.6851
3116.4	0.16763	0.40701	0.68478
3114.47	0.1679	0.40681	0.68452
3112.55	0.16823	0.40667	0.68433
3110.62	0.16861	0.40656	0.6842
3108.69	0.16907	0.4065	0.68411
3106.76	0.16958	0.40651	0.68406
3104.83	0.17012	0.4066	0.68408
3102.9	0.17069	0.40676	0.68416
3100.97	0.17127	0.40697	0.68429
3099.05	0.17182	0.40719	0.68443
3097.12	0.17234	0.40738	0.68451
3095.19	0.17282	0.40752	0.6845
3093.26	0.17327	0.40761	0.68443
3091.33	0.17367	0.40766	0.68431
3089.4	0.17404	0.40769	0.68414
3087.47	0.1744	0.40769	0.68395
3085.55	0.17475	0.40767	0.68376
3083.62	0.17509	0.40764	0.6836
3081.69	0.17541	0.4076	0.68346
3079.76	0.17569	0.40751	0.68329
3077.83	0.17593	0.40737	0.68306
3075.91	0.17609	0.40718	0.68276
3073.98	0.17615	0.40692	0.68239
3072.05	0.17607	0.40657	0.68193
3070.12	0.17589	0.4061	0.68136
3068.19	0.17557	0.40552	0.68063
3066.26	0.17517	0.40485	0.67974
3064.33	0.17471	0.40413	0.67874
3062.41	0.17428	0.40343	0.6777
3060.48	0.17393	0.40277	0.6767
3058.55	0.17371	0.40225	0.67584
3056.62	0.17366	0.40192	0.67521
3054.69	0.17376	0.4018	0.67486
3052.76	0.17401	0.40185	0.67475
3050.83	0.17435	0.40197	0.67478
3048.91	0.17475	0.40211	0.67488
3046.98	0.17517	0.40222	0.67498
3045.05	0.17554	0.40232	0.6751
3043.12	0.17586	0.40241	0.67521
3041.19	0.17613	0.40249	0.67532
3039.26	0.17638	0.40254	0.67543
3037.34	0.17663	0.40254	0.67552
3035.41	0.17695	0.40253	0.67563
3033.48	0.17738	0.40255	0.67583
3031.55	0.17795	0.40267	0.67617
3029.62	0.17875	0.40293	0.67668
3027.69	0.17978	0.40338	0.67744
3025.76	0.18103	0.40403	0.67846
3023.84	0.18246	0.40487	0.67976
3021.91	0.18398	0.40585	0.68126
3019.98	0.18549	0.40689	0.68285
3018.05	0.18688	0.40789	0.68438
3016.12	0.18805	0.40872	0.68564
3014.19	0.18893	0.40926	0.68647
3012.26	0.18948	0.40948	0.68679
3010.34	0.18971	0.40943	0.68661
3008.41	0.18966	0.40918	0.68605
3006.48	0.18939	0.40878	0.68522
3004.55	0.18897	0.40829	0.68425
3002.62	0.18846	0.40773	0.68318
3000.69	0.18793	0.40709	0.68205
2998.77	0.1874	0.4064	0.6809
2996.84	0.18687	0.40568	0.67975
2994.91	0.18635	0.40498	0.67864
2992.98	0.18581	0.40427	0.67754
2991.05	0.18524	0.40355	0.67638
2989.12	0.18459	0.40275	0.67511
2987.2	0.18378	0.40183	0.67362
2985.27	0.1827	0.40075	0.67185
2983.34	0.18122	0.39939	0.66965
2981.41	0.1791	0.39764	0.66683
2979.48	0.17612	0.39531	0.66314
2977.55	0.17198	0.39219	0.65823
2975.62	0.1664	0.388	0.65169
2973.7	0.15911	0.38252	0.64317
2971.77	0.14998	0.37562	0.63246
2969.84	0.13913	0.36732	0.61959
2967.91	0.127	0.35779	0.60481
2965.98	0.11439	0.34743	0.58878
2964.05	0.1024	0.33701	0.57267
2962.12	0.09221	0.32765	0.5582
2960.2	0.08492	0.32066	0.54737
2958.27	0.08134	0.31708	0.54174
2956.34	0.08177	0.31732	0.54196
2954.41	0.08589	0.32103	0.54754
2952.48	0.09276	0.3273	0.55703
2950.55	0.10085	0.33475	0.5684
2948.63	0.10837	0.34184	0.57926
2946.7	0.11367	0.34707	0.5873
2944.77	0.11553	0.34913	0.59054
2942.84	0.11337	0.3473	0.58796
2940.91	0.10736	0.34172	0.57978
2938.98	0.0983	0.33331	0.56739
2937.05	0.08751	0.32352	0.55298
2935.13	0.07656	0.31384	0.53886
2933.2	0.06702	0.30563	0.52698
2931.27	0.06016	0.29984	0.51874
2929.34	0.05681	0.29706	0.51499
2927.41	0.0572	0.29743	0.51592
2925.48	0.06116	0.30072	0.52112
2923.56	0.06815	0.30635	0.52976
2921.63	0.07738	0.31366	0.54084
2919.7	0.08807	0.32191	0.55337
2917.77	0.09947	0.33052	0.56645
2915.84	0.11092	0.33899	0.57942
2913.91	0.12196	0.34703	0.59184
2911.99	0.13227	0.3545	0.60349
2910.06	0.14166	0.36132	0.61426
2908.13	0.15005	0.36747	0.62408
2906.2	0.15747	0.37294	0.63288
2904.27	0.16399	0.37769	0.6406
2902.34	0.16973	0.38178	0.64732
2900.41	0.17482	0.38537	0.65321
2898.49	0.17944	0.38861	0.65853
2896.56	0.18374	0.39166	0.66349
2894.63	0.18781	0.39462	0.66822
2892.7	0.1916	0.39749	0.67274
2890.77	0.19487	0.40022	0.67697
2888.84	0.1973	0.40264	0.68064
2886.91	0.19863	0.40439	0.68322
2884.99	0.19871	0.405	0.68396
2883.06	0.1976	0.4041	0.68231
2881.13	0.19551	0.40181	0.67851
2879.2	0.19275	0.39877	0.6736
2877.27	0.18974	0.39578	0.6688
2875.34	0.18687	0.39338	0.66493
2873.42	0.18446	0.39172	0.66221
2871.49	0.18262	0.39061	0.66034
2869.56	0.18119	0.38979	0.65886
2867.63	0.17985	0.38904	0.6574
2865.7	0.17833	0.38818	0.65568
2863.77	0.1766	0.38705	0.65347
2861.84	0.17493	0.38551	0.65064
2859.92	0.17384	0.38378	0.64767
2857.99	0.17388	0.38263	0.6458
2856.06	0.17556	0.383	0.64655
2854.13	0.17915	0.38551	0.65089
2852.2	0.18477	0.39019	0.65874
2850.27	0.19219	0.3965	0.66923
2848.34	0.2009	0.40367	0.68105
2846.42	0.21018	0.41097	0.69297
2844.49	0.21923	0.41784	0.7041
2842.56	0.22744	0.42391	0.71388
2840.63	0.23442	0.42899	0.72201
2838.7	0.2401	0.43297	0.72839
2836.78	0.24456	0.43595	0.73317
2834.85	0.24802	0.43815	0.73675
2832.92	0.25072	0.43987	0.73959
2830.99	0.25292	0.44134	0.74204
2829.06	0.25484	0.44273	0.74431
2827.13	0.25664	0.44411	0.74648
2825.2	0.25842	0.44546	0.74859
2823.28	0.26018	0.44681	0.75064
2821.35	0.26192	0.44812	0.75261
2819.42	0.26359	0.44938	0.75447
2817.49	0.26517	0.45056	0.75621
2815.56	0.26666	0.45167	0.75784
2813.63	0.26804	0.45267	0.75933
2811.7	0.2693	0.45356	0.76068
2809.78	0.27044	0.45436	0.7619
2807.85	0.27148	0.45507	0.76303
2805.92	0.27242	0.45571	0.76406
2803.99	0.2733	0.4563	0.76503
2802.06	0.27412	0.45684	0.76595
2800.13	0.27491	0.45734	0.76682
2798.2	0.27568	0.45784	0.76766
2796.28	0.27647	0.45835	0.76849
2794.35	0.27727	0.4589	0.76934
2792.42	0.27812	0.4595	0.77025
2790.49	0.279	0.46014	0.7712
2788.56	0.27991	0.46081	0.77218
2786.64	0.28085	0.4615	0.77317
2784.71	0.28179	0.46217	0.77412
2782.78	0.28271	0.46279	0.77503
2780.85	0.28359	0.46335	0.77588
2778.92	0.28442	0.46386	0.77667
2776.99	0.28517	0.4643	0.77736
2775.06	0.28586	0.46469	0.77798
2773.14	0.28646	0.46501	0.77854
2771.21	0.28699	0.46529	0.77905
2769.28	0.28745	0.46551	0.77951
2767.35	0.28782	0.46569	0.77988
2765.42	0.28812	0.46583	0.7802
2763.49	0.28835	0.46594	0.78042
2761.56	0.28852	0.466	0.78056
2759.64	0.28864	0.46604	0.78062
2757.71	0.28872	0.46606	0.78062
2755.78	0.28879	0.46609	0.78058
2753.85	0.28884	0.46612	0.7805
2751.92	0.2889	0.46617	0.78044
2749.99	0.289	0.46623	0.78041
2748.07	0.28914	0.46629	0.7804
2746.14	0.28933	0.46636	0.78041
2744.21	0.28958	0.46645	0.78048
2742.28	0.2899	0.46658	0.78059
2740.35	0.2903	0.46676	0.78079
2738.42	0.29077	0.467	0.78106
2736.49	0.29134	0.46728	0.7814
2734.57	0.29197	0.46762	0.78182
2732.64	0.29269	0.46803	0.78234
2730.71	0.29345	0.46851	0.78297
2728.78	0.29424	0.46904	0.78366
2726.85	0.29503	0.46954	0.78438
2724.92	0.29578	0.47003	0.78511
2722.99	0.29647	0.47046	0.78581
2721.07	0.29707	0.47084	0.78645
2719.14	0.29758	0.47118	0.787
2717.21	0.29798	0.47146	0.78745
2715.28	0.2983	0.47166	0.78782
2713.35	0.29853	0.47181	0.78809
2711.42	0.29869	0.4719	0.7883
2709.5	0.2988	0.47195	0.78846
2707.57	0.29886	0.47196	0.78857
2705.64	0.2989	0.47194	0.78865
2703.71	0.29892	0.4719	0.78867
2701.78	0.29893	0.47185	0.78866
2699.85	0.29894	0.47178	0.7886
2697.93	0.29895	0.4717	0.7885
2696	0.29897	0.47163	0.78836
2694.07	0.29901	0.47158	0.7882
2692.14	0.29908	0.47155	0.78802
2690.21	0.29916	0.47153	0.78783
2688.28	0.29926	0.47151	0.78764
2686.35	0.29936	0.4715	0.78744
2684.43	0.29946	0.47148	0.78723
2682.5	0.29955	0.47146	0.78701
2680.57	0.29963	0.47145	0.78678
2678.64	0.29968	0.47141	0.78655
2676.71	0.29972	0.47138	0.78634
2674.78	0.29975	0.47133	0.78613
2672.86	0.29978	0.47128	0.78596
2670.93	0.2998	0.47123	0.78584
2669	0.29982	0.47119	0.78575
2667.07	0.29984	0.47114	0.78571
2665.14	0.29988	0.47112	0.7857
2663.21	0.29992	0.47111	0.78572
2661.28	0.29997	0.47111	0.78577
2659.36	0.30001	0.47113	0.78582
2657.43	0.30004	0.47115	0.78586
2655.5	0.30006	0.47117	0.78583
2653.57	0.30005	0.47117	0.78574
2651.64	0.30001	0.47113	0.7856
2649.71	0.29995	0.47106	0.78541
2647.78	0.29986	0.47094	0.78516
2645.86	0.29976	0.47078	0.78488
2643.93	0.29964	0.4706	0.78457
2642	0.29951	0.47041	0.78427
2640.07	0.29939	0.47023	0.784
2638.14	0.29926	0.47006	0.78376
2636.21	0.29912	0.46985	0.78353
2634.29	0.29896	0.46965	0.78329
2632.36	0.29878	0.46945	0.78303
2630.43	0.29859	0.46922	0.78277
2628.5	0.29836	0.46896	0.78248
2626.57	0.29812	0.46868	0.78218
2624.64	0.29786	0.46839	0.78184
2622.72	0.29761	0.46809	0.78149
2620.79	0.29736	0.46783	0.78114
2618.86	0.29716	0.46762	0.78082
2616.93	0.297	0.46747	0.78057
2615	0.29691	0.46739	0.78039
2613.07	0.2969	0.4674	0.78032
2611.14	0.29696	0.46748	0.78036
2609.22	0.29712	0.46762	0.78051
2607.29	0.29732	0.46781	0.78074
2605.36	0.29757	0.46802	0.78107
2603.43	0.29787	0.46821	0.78142
2601.5	0.29817	0.46839	0.78178
2599.57	0.29848	0.46853	0.78214
2597.64	0.29877	0.46864	0.78247
2595.72	0.29904	0.46871	0.78279
2593.79	0.2993	0.46877	0.78309
2591.86	0.29954	0.46882	0.78338
2589.93	0.29978	0.46887	0.78367
2588	0.30002	0.46895	0.78395
2586.07	0.30024	0.46906	0.78421
2584.15	0.30046	0.46921	0.78443
2582.22	0.30068	0.46936	0.78463
2580.29	0.30088	0.46951	0.7848
2578.36	0.30106	0.46966	0.78492
2576.43	0.30121	0.46979	0.78498
2574.5	0.30132	0.46991	0.78498
2572.57	0.30141	0.46999	0.7849
2570.65	0.30146	0.47001	0.78477
2568.72	0.3015	0.46999	0.78463
2566.79	0.30153	0.46994	0.78449
2564.86	0.30156	0.46988	0.78438
2562.93	0.3016	0.46981	0.7843
2561	0.30167	0.46974	0.78428
2559.07	0.30174	0.46967	0.78433
2557.15	0.30184	0.46962	0.78445
2555.22	0.30194	0.46957	0.78461
2553.29	0.30205	0.46955	0.78479
2551.36	0.30216	0.46954	0.78498
2549.43	0.30228	0.46957	0.78517
2547.51	0.30241	0.46964	0.78539
2545.58	0.30258	0.46976	0.78563
2543.65	0.30279	0.46994	0.7859
2541.72	0.30307	0.47017	0.78624
2539.79	0.30344	0.47048	0.78664
2537.86	0.3039	0.47085	0.78715
2535.93	0.30448	0.47129	0.78772
2534.01	0.30516	0.47179	0.7884
2532.08	0.30595	0.47232	0.78915
2530.15	0.30682	0.47288	0.78998
2528.22	0.30777	0.47344	0.79087
2526.29	0.30878	0.47403	0.79182
2524.36	0.30983	0.47465	0.79281
2522.43	0.31089	0.47528	0.79382
2520.51	0.31196	0.47593	0.79484
2518.58	0.31299	0.47657	0.79585
2516.65	0.31401	0.47722	0.79686
2514.72	0.31497	0.4779	0.79783
2512.79	0.31588	0.47857	0.79878
2510.86	0.31674	0.47923	0.79968
2508.93	0.31756	0.47987	0.80058
2507.01	0.31836	0.4805	0.80147
2505.08	0.31911	0.4811	0.80236
2503.15	0.31985	0.4817	0.80324
2501.22	0.32058	0.48228	0.8041
2499.29	0.32129	0.48281	0.80495
2497.36	0.32198	0.4833	0.80575
2495.44	0.32265	0.48377	0.80651
2493.51	0.32331	0.48418	0.80722
2491.58	0.32394	0.48456	0.80788
2489.65	0.32456	0.48491	0.80849
2487.72	0.32518	0.48524	0.80906
2485.79	0.32578	0.48558	0.80961
2483.86	0.32639	0.48593	0.81016
2481.94	0.32699	0.48633	0.81071
2480.01	0.3276	0.48674	0.8113
2478.08	0.32821	0.48719	0.81189
2476.15	0.32882	0.48763	0.81252
2474.22	0.32942	0.48808	0.81315
2472.29	0.33	0.48851	0.81381
2470.37	0.33058	0.48892	0.81448
2468.44	0.33114	0.48931	0.81515
2466.51	0.33169	0.48967	0.81583
2464.58	0.33222	0.49	0.81648
2462.65	0.33274	0.49031	0.81711
2460.72	0.33325	0.49062	0.81772
2458.8	0.33376	0.49093	0.81832
2456.87	0.33426	0.49127	0.81892
2454.94	0.33477	0.49161	0.81949
2453.01	0.33531	0.49199	0.82006
2451.08	0.33586	0.4924	0.82063
2449.15	0.33643	0.49286	0.82123
2447.22	0.33704	0.49334	0.82185
2445.3	0.33767	0.49386	0.82251
2443.37	0.33833	0.49439	0.82317
2441.44	0.339	0.49492	0.82386
2439.51	0.33969	0.49542	0.82459
2437.58	0.34039	0.4959	0.82533
2435.65	0.34109	0.49633	0.82608
2433.72	0.3418	0.49672	0.82684
2431.8	0.3425	0.49709	0.82763
2429.87	0.34319	0.49745	0.82841
2427.94	0.34386	0.49781	0.82917
2426.01	0.34451	0.49818	0.82994
2424.08	0.34516	0.49858	0.83068
2422.15	0.34578	0.499	0.83137
2420.23	0.34636	0.49946	0.83203
2418.3	0.34692	0.49993	0.83267
2416.37	0.34745	0.5004	0.83327
2414.44	0.34796	0.50087	0.83384
2412.51	0.34846	0.50132	0.83439
2410.58	0.34893	0.50176	0.83491
2408.66	0.3494	0.50218	0.83543
2406.73	0.34986	0.50256	0.83594
2404.8	0.35031	0.5029	0.83643
2402.87	0.35072	0.5032	0.83692
2400.94	0.35113	0.50346	0.83742
2399.01	0.35149	0.5037	0.83792
2397.08	0.35182	0.50393	0.83843
2395.16	0.3521	0.50412	0.83891
2393.23	0.35232	0.5043	0.83936
2391.3	0.3525	0.50445	0.83974
2389.37	0.35261	0.50458	0.84
2387.44	0.35267	0.50465	0.84009
2385.51	0.35268	0.5047	0.84005
2383.59	0.35263	0.50473	0.83993
2381.66	0.35254	0.50477	0.83981
2379.73	0.3524	0.50487	0.83979
2377.8	0.35222	0.50504	0.83992
2375.87	0.35201	0.50527	0.84019
2373.94	0.35177	0.50557	0.84057
2372.01	0.35153	0.50589	0.84105
2370.09	0.35134	0.50622	0.84156
2368.16	0.35118	0.50651	0.84207
2366.23	0.35108	0.50683	0.84259
2364.3	0.35102	0.5072	0.84316
2362.37	0.35103	0.50759	0.84373
2360.44	0.35111	0.50785	0.84412
2358.51	0.35126	0.50786	0.84427
2356.59	0.35146	0.50778	0.84429
2354.66	0.35169	0.50781	0.84444
2352.73	0.35193	0.50802	0.84479
2350.8	0.35215	0.50835	0.84531
2348.87	0.35238	0.50872	0.84594
2346.94	0.35261	0.50908	0.84661
2345.02	0.3528	0.50944	0.8473
2343.09	0.3529	0.50985	0.84807
2341.16	0.35293	0.51026	0.84882
2339.23	0.35291	0.51055	0.84938
2337.3	0.35286	0.51054	0.84952
2335.37	0.35281	0.5103	0.84927
2333.45	0.35276	0.51008	0.84888
2331.52	0.35271	0.51001	0.84858
2329.59	0.35267	0.5101	0.84843
2327.66	0.35268	0.51028	0.84843
2325.73	0.35271	0.51048	0.84852
2323.8	0.3528	0.51069	0.84866
2321.87	0.35289	0.5109	0.84883
2319.95	0.35299	0.51109	0.84904
2318.02	0.3531	0.51126	0.8493
2316.09	0.35324	0.5114	0.84962
2314.16	0.35338	0.51152	0.84996
2312.23	0.35353	0.5116	0.85032
2310.3	0.35369	0.51164	0.85069
2308.38	0.35384	0.51168	0.85111
2306.45	0.35399	0.51177	0.85162
2304.52	0.35413	0.51192	0.85217
2302.59	0.35428	0.51212	0.85273
2300.66	0.35442	0.51238	0.85327
2298.73	0.35456	0.51272	0.85379
2296.8	0.35469	0.51315	0.85431
2294.88	0.35481	0.51366	0.85483
2292.95	0.35491	0.51423	0.85535
2291.02	0.35499	0.51479	0.85587
2289.09	0.35504	0.51531	0.85637
2287.16	0.35505	0.51577	0.85686
2285.23	0.35503	0.51614	0.85732
2283.3	0.35497	0.5164	0.85774
2281.38	0.35489	0.51655	0.85812
2279.45	0.35478	0.51658	0.85848
2277.52	0.35464	0.51651	0.85878
2275.59	0.35449	0.51638	0.85903
2273.66	0.35433	0.5162	0.85921
2271.73	0.35417	0.51601	0.85933
2269.8	0.35401	0.51584	0.85938
2267.88	0.35386	0.51569	0.85939
2265.95	0.35375	0.51564	0.85936
2264.02	0.35365	0.51567	0.85933
2262.09	0.3536	0.51582	0.85932
2260.16	0.35356	0.51607	0.85936
2258.24	0.35356	0.51638	0.85941
2256.31	0.35357	0.51674	0.85949
2254.38	0.35359	0.5171	0.85962
2252.45	0.3536	0.51743	0.85979
2250.52	0.35359	0.5177	0.86
2248.59	0.35357	0.51788	0.86027
2246.66	0.35353	0.518	0.86058
2244.74	0.35345	0.51803	0.86092
2242.81	0.35336	0.51799	0.86128
2240.88	0.35324	0.51791	0.86165
2238.95	0.35309	0.51782	0.86203
2237.02	0.35293	0.51773	0.86236
2235.09	0.35276	0.51763	0.86259
2233.16	0.35258	0.51758	0.86276
2231.24	0.3524	0.51757	0.86288
2229.31	0.35224	0.51764	0.86294
2227.38	0.35208	0.51778	0.86297
2225.45	0.35196	0.51798	0.86297
2223.52	0.35185	0.51824	0.86298
2221.59	0.35177	0.51855	0.863
2219.66	0.35172	0.51886	0.86306
2217.74	0.35169	0.51915	0.86314
2215.81	0.35166	0.5194	0.86326
2213.88	0.35164	0.51959	0.86341
2211.95	0.35161	0.51969	0.86357
2210.02	0.35156	0.5197	0.86373
2208.09	0.35148	0.51963	0.86389
2206.17	0.35138	0.51949	0.86405
2204.24	0.35123	0.5193	0.86419
2202.31	0.35105	0.51912	0.86432
2200.38	0.35083	0.51895	0.86445
2198.45	0.35059	0.51881	0.86457
2196.52	0.35034	0.51873	0.86468
2194.59	0.35006	0.51872	0.86478
2192.67	0.34978	0.51877	0.86486
2190.74	0.3495	0.51888	0.8649
2188.81	0.34924	0.51901	0.86492
2186.88	0.34899	0.51918	0.8649
2184.95	0.34875	0.51936	0.86486
2183.02	0.34855	0.51952	0.86478
2181.1	0.34838	0.51965	0.8647
2179.17	0.34825	0.51972	0.8646
2177.24	0.34817	0.51974	0.86451
2175.31	0.34813	0.51971	0.86445
2173.38	0.34814	0.51962	0.86439
2171.45	0.34817	0.51949	0.86434
2169.53	0.34822	0.5193	0.8643
2167.6	0.34829	0.51911	0.86427
2165.67	0.34834	0.51893	0.86428
2163.74	0.34839	0.51878	0.86428
2161.81	0.34841	0.51867	0.86426
2159.88	0.34839	0.51858	0.86424
2157.95	0.34836	0.51854	0.86419
2156.03	0.3483	0.51854	0.86412
2154.1	0.34822	0.51858	0.86404
2152.17	0.34813	0.51865	0.86396
2150.24	0.34803	0.51872	0.86387
2148.31	0.34793	0.5188	0.86376
2146.38	0.34784	0.51886	0.86365
2144.45	0.34774	0.51889	0.86355
2142.53	0.34765	0.51891	0.86346
2140.6	0.34757	0.51887	0.86337
2138.67	0.34748	0.5188	0.86328
2136.74	0.34742	0.51868	0.86318
2134.81	0.34736	0.51853	0.86308
2132.88	0.3473	0.51835	0.86297
2130.96	0.34725	0.51816	0.86286
2129.03	0.34719	0.51799	0.86275
2127.1	0.34713	0.51783	0.86264
2125.17	0.34705	0.51768	0.86248
2123.24	0.34697	0.51754	0.8623
2121.31	0.34689	0.51744	0.86209
2119.39	0.34679	0.51737	0.86189
2117.46	0.34669	0.51734	0.86169
2115.53	0.34657	0.51734	0.86146
2113.6	0.34647	0.51736	0.86125
2111.67	0.34638	0.51739	0.86105
2109.74	0.3463	0.51743	0.86087
2107.81	0.34624	0.51747	0.86076
2105.89	0.34619	0.51749	0.86069
2103.96	0.34616	0.5175	0.86065
2102.03	0.34614	0.51747	0.86065
2100.1	0.34613	0.5174	0.86065
2098.17	0.34612	0.51728	0.86067
2096.24	0.34611	0.51714	0.8607
2094.32	0.34609	0.51698	0.86071
2092.39	0.34605	0.51681	0.86069
2090.46	0.346	0.51665	0.86066
2088.53	0.34595	0.5165	0.86061
2086.6	0.34589	0.51641	0.86052
2084.67	0.34583	0.51637	0.86042
2082.74	0.34577	0.51639	0.86031
2080.82	0.34573	0.51648	0.86019
2078.89	0.3457	0.51661	0.86007
2076.96	0.34568	0.51677	0.85996
2075.03	0.34567	0.51693	0.85985
2073.1	0.34568	0.51708	0.85975
2071.17	0.34569	0.51718	0.85967
2069.24	0.3457	0.51721	0.85961
2067.32	0.34574	0.51719	0.8596
2065.39	0.34578	0.51711	0.85961
2063.46	0.34586	0.51698	0.85965
2061.53	0.34594	0.51683	0.85974
2059.6	0.34603	0.51668	0.85984
2057.67	0.34614	0.51654	0.85997
2055.75	0.34624	0.51644	0.86009
2053.82	0.34633	0.51639	0.86019
2051.89	0.34639	0.51637	0.86024
2049.96	0.34644	0.51641	0.86024
2048.03	0.34646	0.51649	0.86019
2046.1	0.34644	0.51662	0.8601
2044.17	0.34642	0.51678	0.85998
2042.25	0.34638	0.51695	0.85984
2040.32	0.34632	0.51711	0.85969
2038.39	0.34626	0.51725	0.85954
2036.46	0.34619	0.51734	0.8594
2034.53	0.34613	0.51737	0.85927
2032.6	0.34609	0.51732	0.85917
2030.68	0.34606	0.5172	0.85907
2028.75	0.34606	0.51701	0.859
2026.82	0.34608	0.51681	0.85895
2024.89	0.34611	0.51658	0.85893
2022.96	0.34615	0.51634	0.85891
2021.03	0.34619	0.51611	0.85887
2019.11	0.34623	0.51593	0.85878
2017.18	0.34626	0.51581	0.85863
2015.25	0.34628	0.51578	0.85846
2013.32	0.3463	0.51584	0.8583
2011.39	0.34632	0.516	0.85815
2009.46	0.34635	0.51622	0.85802
2007.53	0.34638	0.51647	0.8579
2005.61	0.3464	0.51672	0.85779
2003.68	0.3464	0.5169	0.85768
2001.75	0.34638	0.51697	0.85752
1999.82	0.34632	0.51693	0.85735
1997.89	0.34623	0.51677	0.85715
1995.96	0.34613	0.51652	0.85695
1994.04	0.34602	0.51623	0.85677
1992.11	0.34594	0.51593	0.85667
1990.18	0.34588	0.51568	0.85665
1988.25	0.34587	0.5155	0.85671
1986.32	0.3459	0.5154	0.85685
1984.39	0.34598	0.51539	0.85701
1982.46	0.3461	0.51546	0.85715
1980.54	0.34626	0.51559	0.85727
1978.61	0.34643	0.51576	0.85733
1976.68	0.34661	0.51597	0.85735
1974.75	0.3468	0.5162	0.85732
1972.82	0.34698	0.51642	0.85727
1970.89	0.34713	0.51659	0.85717
1968.96	0.34726	0.51672	0.85707
1967.04	0.34735	0.51677	0.85694
1965.11	0.34739	0.51674	0.85679
1963.18	0.34738	0.51661	0.85662
1961.25	0.34731	0.51641	0.85645
1959.32	0.34721	0.51615	0.85627
1957.39	0.34706	0.51586	0.85608
1955.46	0.3469	0.51557	0.85588
1953.54	0.34672	0.51533	0.85569
1951.61	0.34653	0.51515	0.8555
1949.68	0.34636	0.51503	0.85532
1947.75	0.34621	0.51498	0.85514
1945.82	0.34607	0.51498	0.85497
1943.89	0.34595	0.51504	0.8548
1941.97	0.34582	0.5151	0.85461
1940.04	0.34566	0.51513	0.85439
1938.11	0.34548	0.51511	0.8541
1936.18	0.34523	0.515	0.85372
1934.25	0.34491	0.51474	0.8532
1932.32	0.3445	0.51435	0.85255
1930.39	0.34401	0.51384	0.85177
1928.47	0.34344	0.51323	0.85091
1926.54	0.34284	0.51256	0.85001
1924.61	0.34226	0.51193	0.84917
1922.68	0.34173	0.51138	0.84845
1920.75	0.34131	0.51099	0.84794
1918.82	0.34099	0.51082	0.84767
1916.9	0.34081	0.51084	0.84767
1914.97	0.34072	0.51105	0.84788
1913.04	0.34068	0.51139	0.84825
1911.11	0.34065	0.51177	0.84866
1909.18	0.34056	0.5121	0.849
1907.25	0.34039	0.51231	0.8492
1905.33	0.34015	0.51238	0.84922
1903.4	0.33989	0.51232	0.84912
1901.47	0.33965	0.51216	0.84896
1899.54	0.33951	0.51204	0.84888
1897.61	0.33953	0.51201	0.84899
1895.68	0.33974	0.51211	0.84932
1893.75	0.34016	0.51232	0.84985
1891.83	0.34071	0.51265	0.85055
1889.9	0.34133	0.51304	0.85132
1887.97	0.34192	0.51344	0.85206
1886.04	0.3424	0.51373	0.85266
1884.11	0.34275	0.51392	0.85305
1882.18	0.34294	0.51399	0.85322
1880.26	0.34301	0.51401	0.85325
1878.33	0.34297	0.51406	0.85328
1876.4	0.34286	0.5142	0.85341
1874.47	0.34274	0.5144	0.85364
1872.54	0.34261	0.51461	0.85391
1870.61	0.34248	0.51483	0.85424
1868.68	0.34234	0.51506	0.85457
1866.76	0.34219	0.51524	0.85489
1864.83	0.34203	0.51536	0.85517
1862.9	0.34192	0.51539	0.85535
1860.97	0.34189	0.51533	0.85542
1859.04	0.34197	0.51521	0.85539
1857.11	0.3422	0.51511	0.85532
1855.18	0.34257	0.51505	0.85526
1853.26	0.34305	0.515	0.85519
1851.33	0.34361	0.51489	0.85508
1849.4	0.3442	0.51474	0.8549
1847.47	0.34479	0.51456	0.85469
1845.54	0.34533	0.51435	0.85444
1843.61	0.34579	0.51411	0.85416
1841.69	0.34619	0.51385	0.85388
1839.76	0.34655	0.51363	0.85365
1837.83	0.34685	0.51344	0.85344
1835.9	0.3471	0.51325	0.85321
1833.97	0.34731	0.51308	0.85295
1832.04	0.34742	0.51288	0.85264
1830.12	0.34743	0.51263	0.85227
1828.19	0.34731	0.5123	0.85177
1826.26	0.3471	0.51188	0.85113
1824.33	0.34682	0.51139	0.85039
1822.4	0.34654	0.51084	0.84958
1820.47	0.34631	0.51029	0.84874
1818.54	0.34617	0.50978	0.84794
1816.62	0.34616	0.50928	0.84716
1814.69	0.34629	0.50873	0.84633
1812.76	0.34653	0.50808	0.84535
1810.83	0.3469	0.5073	0.84418
1808.9	0.34735	0.50637	0.84284
1806.97	0.34786	0.50535	0.84137
1805.05	0.34842	0.50429	0.83983
1803.12	0.34901	0.50328	0.83829
1801.19	0.34962	0.50233	0.83684
1799.26	0.35025	0.50144	0.83551
1797.33	0.35086	0.50059	0.83424
1795.4	0.3514	0.49973	0.83298
1793.47	0.35182	0.49883	0.83165
1791.55	0.35214	0.49787	0.83027
1789.62	0.35237	0.49684	0.82878
1787.69	0.35253	0.49566	0.82712
1785.76	0.35261	0.49437	0.82532
1783.83	0.35259	0.49307	0.8235
1781.9	0.35244	0.49179	0.82169
1779.97	0.35211	0.49039	0.81972
1778.05	0.35157	0.4887	0.81737
1776.12	0.35065	0.48658	0.81445
1774.19	0.34918	0.48409	0.81097
1772.26	0.347	0.48119	0.80688
1770.33	0.3441	0.47783	0.80207
1768.4	0.34057	0.47394	0.7964
1766.48	0.33651	0.46939	0.78971
1764.55	0.3319	0.4641	0.78185
1762.62	0.32659	0.45814	0.77293
1760.69	0.32048	0.45141	0.7627
1758.76	0.31345	0.44329	0.7502
1756.83	0.3053	0.4331	0.73442
1754.9	0.29574	0.4205	0.71496
1752.98	0.28431	0.40555	0.69221
1751.05	0.27034	0.38855	0.66696
1749.12	0.25319	0.36971	0.63983
1747.19	0.23243	0.34946	0.61162
1745.26	0.20782	0.32823	0.58301
1743.33	0.17946	0.30559	0.55331
1741.41	0.1477	0.28119	0.52202
1739.48	0.11326	0.25585	0.48999
1737.55	0.07739	0.23071	0.45826
1735.62	0.04163	0.20673	0.4275
1733.69	0.0081	0.18477	0.39847
1731.76	-0.02065	0.16565	0.37222
1729.84	-0.0423	0.15023	0.35011
1727.91	-0.05518	0.13991	0.33425
1725.98	-0.05829	0.13685	0.32755
1724.05	-0.0513	0.14257	0.33207
1722.12	-0.03457	0.15653	0.34716
1720.19	-0.00928	0.17635	0.36988
1718.26	0.02263	0.19989	0.39762
1716.34	0.0584	0.22583	0.42879
1714.41	0.09507	0.25272	0.46151
1712.48	0.12997	0.2787	0.49333
1710.55	0.16139	0.30192	0.52187
1708.62	0.18842	0.32096	0.54541
1706.69	0.21068	0.33531	0.56331
1704.77	0.22814	0.34586	0.57658
1702.84	0.24132	0.35421	0.58715
1700.91	0.25101	0.3612	0.59596
1698.98	0.25811	0.36695	0.60304
1697.05	0.26335	0.3715	0.60843
1695.12	0.26719	0.37505	0.61233
1693.19	0.26972	0.37772	0.61476
1691.27	0.27087	0.37946	0.6155
1689.34	0.27067	0.38025	0.61443
1687.41	0.26921	0.38024	0.61173
1685.48	0.26659	0.37956	0.60756
1683.55	0.2629	0.37816	0.60184
1681.62	0.25834	0.37606	0.59475
1679.69	0.25314	0.37339	0.58676
1677.77	0.24748	0.37023	0.57844
1675.84	0.24145	0.3668	0.57044
1673.91	0.23522	0.36341	0.56343
1671.98	0.22894	0.36027	0.55765
1670.05	0.22272	0.35723	0.55278
1668.12	0.21662	0.35422	0.5484
1666.19	0.2107	0.35147	0.54447
1664.27	0.205	0.34921	0.54106
1662.34	0.19946	0.34717	0.53797
1660.41	0.194	0.34492	0.53494
1658.48	0.18855	0.34251	0.53215
1656.55	0.18296	0.3399	0.52978
1654.62	0.17698	0.33669	0.52766
1652.7	0.17029	0.33264	0.5256
1650.77	0.16259	0.3277	0.52337
1648.84	0.15361	0.3219	0.52066
1646.91	0.14312	0.31523	0.51706
1644.98	0.1311	0.30752	0.51206
1643.05	0.11774	0.29874	0.50542
1641.12	0.10332	0.28914	0.49738
1639.2	0.08819	0.2789	0.48831
1637.27	0.07274	0.26839	0.47854
1635.34	0.05748	0.25816	0.46845
1633.41	0.04303	0.24845	0.45818
1631.48	0.03001	0.23927	0.44782
1629.55	0.01899	0.23094	0.43771
1627.63	0.01056	0.22406	0.42859
1625.7	0.00518	0.21939	0.42143
1623.77	0.00309	0.21737	0.41697
1621.84	0.00415	0.21791	0.41533
1619.91	0.00767	0.22086	0.41651
1617.98	0.01253	0.2258	0.4199
1616.06	0.01737	0.23149	0.42379
1614.13	0.02105	0.23613	0.42583
1612.2	0.02314	0.23828	0.42424
1610.27	0.02406	0.23758	0.41866
1608.34	0.02489	0.23495	0.41047
1606.41	0.02705	0.23249	0.40266
1604.48	0.03204	0.23293	0.39895
1602.56	0.04104	0.23833	0.4023
1600.63	0.05449	0.24899	0.41331
1598.7	0.07178	0.2636	0.43036
1596.77	0.09141	0.28017	0.45078
1594.84	0.11137	0.29684	0.4719
1592.91	0.12974	0.31184	0.49124
1590.98	0.14532	0.32378	0.50692
1589.06	0.15796	0.3322	0.51835
1587.13	0.16826	0.33783	0.52645
1585.2	0.17696	0.34215	0.53292
1583.27	0.18459	0.34672	0.53947
1581.34	0.19127	0.35253	0.54709
1579.41	0.19676	0.35913	0.55499
1577.49	0.20043	0.3646	0.56081
1575.56	0.20137	0.36685	0.56226
1573.63	0.19876	0.36489	0.55866
1571.7	0.19215	0.35916	0.55101
1569.77	0.18184	0.35067	0.54096
1567.84	0.16885	0.34038	0.53002
1565.91	0.15484	0.32945	0.51953
1563.99	0.14149	0.31916	0.51068
1562.06	0.13013	0.31059	0.50417
1560.13	0.12158	0.30447	0.50026
1558.2	0.1163	0.30122	0.49892
1556.27	0.11444	0.30067	0.49969
1554.34	0.11586	0.30228	0.50206
1552.42	0.12013	0.30564	0.50589
1550.49	0.12671	0.3106	0.51154
1548.56	0.1351	0.31721	0.5196
1546.63	0.14493	0.32509	0.52987
1544.7	0.15589	0.33359	0.54155
1542.77	0.16778	0.34247	0.55426
1540.85	0.18034	0.35181	0.56789
1538.92	0.19325	0.36147	0.58213
1536.99	0.20622	0.37127	0.5967
1535.06	0.21909	0.38098	0.61133
1533.13	0.23174	0.39036	0.62565
1531.2	0.24391	0.39927	0.63949
1529.27	0.25544	0.40774	0.6529
1527.35	0.26661	0.41593	0.66619
1525.42	0.27784	0.42387	0.67946
1523.49	0.28901	0.4312	0.69212
1521.56	0.29927	0.43788	0.70394
1519.63	0.30712	0.44464	0.71586
1517.7	0.31055	0.45118	0.72726
1515.78	0.30756	0.45411	0.73308
1513.85	0.29674	0.4498	0.72815
1511.92	0.27779	0.43706	0.71081
1509.99	0.25155	0.41665	0.68203
1508.06	0.22032	0.39085	0.64495
1506.13	0.18814	0.36364	0.60534
1504.2	0.16034	0.33972	0.57016
1502.28	0.14182	0.32302	0.54525
1500.35	0.13566	0.31639	0.53509
1498.42	0.14275	0.32183	0.54289
1496.49	0.16182	0.33945	0.56902
1494.56	0.18971	0.3659	0.60864
1492.63	0.22224	0.3949	0.65268
1490.7	0.25524	0.42154	0.69397
1488.78	0.28503	0.44336	0.72865
1486.85	0.30894	0.45916	0.75448
1484.92	0.32578	0.46909	0.77123
1482.99	0.33581	0.47471	0.78085
1481.06	0.34025	0.47737	0.78523
1479.13	0.34027	0.47766	0.78516
1477.21	0.33682	0.47596	0.78146
1475.28	0.33058	0.47255	0.77487
1473.35	0.32197	0.46722	0.76534
1471.42	0.31138	0.45985	0.75295
1469.49	0.29941	0.4509	0.73839
1467.56	0.28696	0.44117	0.72288
1465.63	0.27502	0.43161	0.70786
1463.71	0.26459	0.42323	0.6948
1461.78	0.25647	0.41689	0.68483
1459.85	0.25104	0.41297	0.67836
1457.92	0.24812	0.41139	0.67505
1455.99	0.24714	0.41155	0.67402
1454.06	0.2472	0.41265	0.67414
1452.13	0.24731	0.41364	0.67406
1450.21	0.24655	0.41362	0.6726
1448.28	0.2443	0.41211	0.66919
1446.35	0.24026	0.40907	0.66384
1444.42	0.23457	0.40468	0.65704
1442.49	0.22765	0.39937	0.64953
1440.57	0.21997	0.39356	0.64193
1438.64	0.2118	0.38758	0.63465
1436.71	0.20321	0.38183	0.62805
1434.78	0.19422	0.37648	0.6221
1432.85	0.18494	0.37107	0.61592
1430.92	0.17557	0.36487	0.60821
1428.99	0.16646	0.35776	0.59858
1427.07	0.15809	0.3507	0.58814
1425.14	0.15111	0.34494	0.57865
1423.21	0.14622	0.34119	0.57141
1421.28	0.1442	0.33983	0.56722
1419.35	0.14554	0.34099	0.5665
1417.42	0.15013	0.34461	0.56936
1415.49	0.15729	0.35046	0.57565
1413.57	0.16615	0.35813	0.58496
1411.64	0.17591	0.36675	0.59611
1409.71	0.18587	0.37504	0.60724
1407.78	0.19553	0.38206	0.61687
1405.85	0.2045	0.38785	0.62491
1403.92	0.21258	0.39307	0.63223
1401.99	0.21969	0.39805	0.63935
1400.07	0.22591	0.40265	0.64612
1398.14	0.23131	0.40664	0.6523
1396.21	0.23581	0.40978	0.6578
1394.28	0.23914	0.41196	0.66264
1392.35	0.24109	0.41318	0.66687
1390.42	0.24165	0.41344	0.6703
1388.5	0.24107	0.41273	0.67259
1386.57	0.2398	0.41118	0.67361
1384.64	0.23841	0.40928	0.6738
1382.71	0.23747	0.40769	0.67393
1380.78	0.23743	0.40689	0.67462
1378.85	0.23862	0.40719	0.6762
1376.92	0.24116	0.40868	0.67884
1375	0.24494	0.41123	0.68251
1373.07	0.24958	0.41449	0.68701
1371.14	0.25462	0.41809	0.69198
1369.21	0.25963	0.42172	0.69697
1367.28	0.2643	0.42504	0.70135
1365.35	0.26846	0.42777	0.70462
1363.43	0.27206	0.4299	0.70677
1361.5	0.27516	0.43167	0.70825
1359.57	0.27782	0.43333	0.70959
1357.64	0.28014	0.43497	0.71107
1355.71	0.28223	0.43654	0.71277
1353.78	0.28412	0.438	0.71466
1351.86	0.28586	0.43927	0.71664
1349.93	0.2874	0.44033	0.71864
1348	0.28874	0.4412	0.72064
1346.07	0.28992	0.44196	0.72265
1344.14	0.291	0.44269	0.72461
1342.21	0.29203	0.44343	0.72638
1340.28	0.293	0.44414	0.72782
1338.36	0.29389	0.44482	0.72889
1336.43	0.29454	0.44542	0.72961
1334.5	0.29482	0.44582	0.72992
1332.57	0.29458	0.44588	0.72968
1330.64	0.29371	0.44539	0.7286
1328.71	0.29216	0.44418	0.72648
1326.79	0.28999	0.44223	0.72327
1324.86	0.28733	0.43969	0.71919
1322.93	0.28447	0.43686	0.71465
1321	0.28164	0.43401	0.71003
1319.07	0.27887	0.43131	0.7056
1317.14	0.27586	0.42891	0.70161
1315.21	0.27218	0.42686	0.69813
1313.29	0.26736	0.42471	0.69454
1311.36	0.26114	0.42141	0.68945
1309.43	0.25355	0.41616	0.68174
1307.5	0.24501	0.40915	0.67166
1305.57	0.23629	0.40139	0.66052
1303.64	0.22842	0.39417	0.65011
1301.71	0.22261	0.38884	0.6423
1299.79	0.21994	0.38631	0.63851
1297.86	0.22092	0.38695	0.63933
1295.93	0.22521	0.39051	0.6446
1294	0.23186	0.3964	0.6535
1292.07	0.23953	0.40354	0.66443
1290.14	0.2469	0.41027	0.67503
1288.22	0.25281	0.41496	0.68288
1286.29	0.25646	0.41688	0.68674
1284.36	0.25749	0.41628	0.68678
1282.43	0.2559	0.41386	0.68375
1280.5	0.25202	0.41014	0.67841
1278.57	0.24635	0.40555	0.67132
1276.64	0.23921	0.40015	0.66268
1274.72	0.23056	0.39382	0.65236
1272.79	0.21984	0.38627	0.64003
1270.86	0.20629	0.37708	0.6251
1268.93	0.18916	0.3656	0.60676
1267	0.16791	0.35102	0.58415
1265.07	0.14241	0.33275	0.55675
1263.15	0.11299	0.31076	0.52481
1261.22	0.0806	0.28592	0.48964
1259.29	0.04679	0.25968	0.45327
1257.36	0.0137	0.23374	0.418
1255.43	-0.0163	0.2098	0.38611
1253.5	-0.04103	0.18956	0.35982
1251.58	-0.05886	0.17475	0.34123
1249.65	-0.06896	0.16672	0.33177
1247.72	-0.07117	0.16581	0.3316
1245.79	-0.06597	0.17115	0.33943
1243.86	-0.05425	0.18119	0.35325
1241.93	-0.03728	0.1944	0.37119
1240	-0.01655	0.20976	0.39198
1238.08	0.00653	0.2267	0.41486
1236.15	0.0308	0.24465	0.43915
1234.22	0.05537	0.26288	0.46396
1232.29	0.07946	0.2806	0.48831
1230.36	0.10226	0.29724	0.51146
1228.43	0.1229	0.31249	0.53282
1226.51	0.1405	0.32596	0.55168
1224.58	0.15444	0.33706	0.56717
1222.65	0.16435	0.34512	0.57842
1220.72	0.17022	0.34978	0.58509
1218.79	0.17232	0.35124	0.58752
1216.86	0.17117	0.3501	0.58665
1214.93	0.16753	0.34713	0.5836
1213.01	0.16226	0.34313	0.57946
1211.08	0.15625	0.33873	0.57507
1209.15	0.15031	0.33452	0.57108
1207.22	0.14516	0.33081	0.56782
1205.29	0.14136	0.32781	0.56546
1203.36	0.13941	0.32583	0.56431
1201.43	0.13974	0.32529	0.56493
1199.51	0.14268	0.32661	0.56787
1197.58	0.14847	0.33011	0.57359
1195.65	0.15709	0.33589	0.58224
1193.72	0.16824	0.3438	0.5937
1191.79	0.18131	0.35346	0.60743
1189.86	0.19536	0.36422	0.62251
1187.94	0.20928	0.37521	0.63773
1186.01	0.22195	0.38547	0.6517
1184.08	0.23236	0.39394	0.66305
1182.15	0.23972	0.39986	0.67075
1180.22	0.24358	0.40284	0.67432
1178.29	0.24373	0.40284	0.67382
1176.37	0.24016	0.40011	0.66969
1174.44	0.23301	0.39504	0.66263
1172.51	0.22267	0.38804	0.65327
1170.58	0.20982	0.37927	0.64185
1168.65	0.19553	0.36879	0.62834
1166.72	0.18114	0.35709	0.61315
1164.79	0.16803	0.34539	0.59759
1162.87	0.15743	0.33546	0.58381
1160.94	0.15028	0.32899	0.57418
1159.01	0.1472	0.32693	0.57017
1157.08	0.14844	0.32891	0.57157
1155.15	0.1537	0.33382	0.57696
1153.22	0.16215	0.34055	0.58488
1151.3	0.17272	0.34846	0.59448
1149.37	0.18438	0.35719	0.60531
1147.44	0.19652	0.36621	0.61684
1145.51	0.20898	0.375	0.62852
1143.58	0.22177	0.38338	0.64008
1141.65	0.23478	0.39167	0.65188
1139.72	0.24764	0.40042	0.66463
1137.8	0.2598	0.40982	0.67872
1135.87	0.27074	0.41924	0.69338
1133.94	0.28007	0.42744	0.70676
1132.01	0.28753	0.43334	0.71705
1130.08	0.29289	0.43668	0.72358
1128.15	0.29604	0.43811	0.72696
1126.22	0.29704	0.43857	0.72846
1124.3	0.29608	0.43868	0.72896
1122.37	0.29338	0.43827	0.7283
1120.44	0.28917	0.4368	0.72574
1118.51	0.28369	0.43402	0.72096
1116.58	0.27736	0.42989	0.71394
1114.65	0.27081	0.42458	0.70499
1112.72	0.26502	0.41901	0.69559
1110.8	0.26116	0.41472	0.6881
1108.87	0.26025	0.41304	0.68464
1106.94	0.26294	0.41461	0.68628
1105.01	0.26927	0.41943	0.69305
1103.08	0.27868	0.42697	0.70421
1101.15	0.28993	0.43614	0.71808
1099.23	0.30141	0.44546	0.73242
1097.3	0.31162	0.45357	0.74518
1095.37	0.31948	0.45951	0.75479
1093.44	0.32434	0.46259	0.76009
1091.51	0.32597	0.46273	0.76084
1089.58	0.32455	0.46078	0.75821
1087.65	0.32049	0.45779	0.75377
1085.73	0.31429	0.45418	0.74827
1083.8	0.30649	0.44983	0.74165
1081.87	0.29751	0.44456	0.73377
1079.94	0.28776	0.43838	0.72467
1078.01	0.27755	0.43146	0.71465
1076.08	0.26726	0.4241	0.70416
1074.16	0.25736	0.41675	0.69379
1072.23	0.24837	0.40999	0.68428
1070.3	0.2408	0.40435	0.67629
1068.37	0.23508	0.40005	0.67017
1066.44	0.23155	0.39701	0.66597
1064.51	0.23035	0.39527	0.66386
1062.59	0.23145	0.39501	0.66425
1060.66	0.23466	0.39648	0.66744
1058.73	0.23966	0.3997	0.67338
1056.8	0.24618	0.40441	0.6815
1054.87	0.25384	0.41006	0.69089
1052.94	0.26217	0.4162	0.70074
1051.01	0.27059	0.42265	0.71065
1049.09	0.27863	0.42936	0.72045
1047.16	0.28594	0.43603	0.72981
1045.23	0.29247	0.44211	0.73815
1043.3	0.29825	0.44721	0.74511
1041.37	0.30336	0.45142	0.75102
1039.44	0.30787	0.45521	0.75657
1037.52	0.31188	0.45893	0.76223
1035.59	0.31554	0.46262	0.76796
1033.66	0.31893	0.466	0.77335
1031.73	0.32197	0.46876	0.77797
1029.8	0.32436	0.47085	0.78169
1027.87	0.3258	0.47236	0.78455
1025.94	0.32613	0.47319	0.78635
1024.02	0.32532	0.47291	0.78638
1022.09	0.32345	0.47127	0.78429
1020.16	0.3207	0.46872	0.7808
1018.23	0.31741	0.46603	0.77703
1016.3	0.31401	0.46355	0.77343
1014.37	0.31106	0.46139	0.77017
1012.45	0.30906	0.45991	0.76778
1010.52	0.3083	0.45956	0.76698
1008.59	0.30876	0.46056	0.76816
1006.66	0.31029	0.4628	0.77117
1004.73	0.31273	0.46595	0.77548
1002.8	0.31586	0.46935	0.78017
1000.87	0.31927	0.47242	0.78439
998.946	0.3225	0.47505	0.78799
997.017	0.32514	0.47751	0.79144
995.089	0.32699	0.47979	0.79471
993.16	0.32801	0.48135	0.79701
991.232	0.32826	0.48188	0.79789
989.303	0.32794	0.48168	0.79774
987.375	0.3272	0.48119	0.79716
985.447	0.32622	0.48078	0.79655
983.518	0.32532	0.48065	0.79621
981.59	0.32482	0.48089	0.79625
979.661	0.3249	0.48149	0.79678
977.733	0.32554	0.48249	0.79781
975.804	0.32657	0.48384	0.79934
973.876	0.3278	0.48545	0.80123
971.947	0.32901	0.48706	0.8032
970.019	0.33005	0.48837	0.80484
968.09	0.33079	0.48923	0.80592
966.162	0.33119	0.48968	0.80644
964.233	0.33119	0.48994	0.80662
962.305	0.33084	0.49016	0.80666
960.376	0.3302	0.49042	0.80667
958.448	0.32936	0.4907	0.80663
956.519	0.32839	0.49094	0.80652
954.591	0.32735	0.49109	0.80629
952.663	0.32624	0.49112	0.80599
950.734	0.32513	0.49106	0.80569
948.806	0.32407	0.49095	0.80547
946.877	0.32313	0.49081	0.8054
944.949	0.32236	0.49067	0.80547
943.02	0.32183	0.4905	0.8056
941.092	0.32152	0.49025	0.80568
939.163	0.32141	0.48997	0.80564
937.235	0.32143	0.48971	0.80555
935.306	0.32151	0.48951	0.80545
933.378	0.32161	0.48938	0.80532
931.449	0.32169	0.4893	0.80509
929.521	0.32175	0.48926	0.80474
927.592	0.32173	0.48929	0.80437
925.664	0.32161	0.48944	0.80412
923.736	0.32136	0.48973	0.80406
921.807	0.32095	0.49006	0.8041
919.879	0.32034	0.49028	0.80407
917.95	0.31949	0.49027	0.80389
916.022	0.3184	0.49	0.80352
914.093	0.31705	0.48941	0.80295
912.165	0.31554	0.48848	0.80217
910.236	0.31397	0.48728	0.80119
908.308	0.3125	0.48594	0.80019
906.379	0.31123	0.48467	0.7994
904.451	0.31025	0.48362	0.79898
902.523	0.30963	0.48288	0.79895
900.594	0.30932	0.48244	0.79913
898.665	0.30929	0.48221	0.79929
896.737	0.30937	0.48214	0.79928
894.809	0.30942	0.48216	0.79898
892.88	0.30932	0.4822	0.79831
890.952	0.30901	0.48212	0.79718
889.023	0.30844	0.48187	0.79559
887.095	0.30766	0.48147	0.79373
885.166	0.30673	0.481	0.79194
883.238	0.3057	0.48053	0.79048
881.309	0.30464	0.4801	0.78951
879.381	0.30362	0.4797	0.78904
877.452	0.30267	0.4793	0.78899
875.524	0.30178	0.47891	0.78923
873.596	0.30088	0.47851	0.78962
871.667	0.29988	0.47808	0.78996
869.739	0.29869	0.47759	0.79004
867.81	0.29725	0.4769	0.78957
865.882	0.29551	0.4759	0.78826
863.953	0.29343	0.47445	0.78592
862.025	0.29083	0.47248	0.78239
860.096	0.28708	0.46984	0.77731
858.168	0.28101	0.46616	0.76987
856.239	0.27121	0.46082	0.75881
854.311	0.25647	0.4527	0.74237
852.382	0.23612	0.43997	0.71856
850.454	0.21031	0.42089	0.68615
848.525	0.18022	0.39573	0.64651
846.597	0.14815	0.36743	0.6042
844.668	0.11739	0.33994	0.56491
842.74	0.0918	0.31668	0.53356
840.812	0.07512	0.30064	0.51429
838.883	0.06999	0.29443	0.51028
836.955	0.07709	0.29945	0.52271
835.026	0.09497	0.31521	0.54983
833.098	0.12083	0.33923	0.58729
831.169	0.15118	0.36743	0.62907
829.241	0.18226	0.39494	0.6687
827.312	0.21059	0.41788	0.70138
825.384	0.23366	0.43498	0.72546
823.455	0.25026	0.44684	0.74174
821.527	0.26059	0.45421	0.75135
819.598	0.26586	0.45761	0.75532
817.67	0.26783	0.45826	0.75556
815.741	0.26821	0.45782	0.75448
813.813	0.26826	0.4576	0.7539
811.885	0.26884	0.45811	0.75459
809.956	0.27043	0.45947	0.75671
808.028	0.27315	0.4616	0.76013
806.099	0.27664	0.46436	0.76463
804.171	0.28027	0.46753	0.76981
802.242	0.28339	0.47068	0.77505
800.314	0.28546	0.47314	0.77944
798.385	0.28621	0.47436	0.78215
796.457	0.28554	0.4741	0.78277
794.528	0.28361	0.47258	0.78153
792.6	0.28091	0.47028	0.77913
790.671	0.27808	0.46789	0.77644
788.743	0.2759	0.46604	0.77433
786.814	0.27502	0.4653	0.77359
784.886	0.27583	0.4661	0.77475
782.957	0.27837	0.46864	0.7781
781.029	0.2824	0.47273	0.78338
779.101	0.28748	0.47785	0.78995
777.172	0.29308	0.48321	0.79676
775.244	0.29869	0.48811	0.80288
773.315	0.30391	0.49218	0.80789
771.387	0.30845	0.49537	0.81184
769.458	0.31221	0.49777	0.81501
767.53	0.31524	0.49955	0.81768
765.601	0.31769	0.50088	0.8201
763.673	0.31971	0.5019	0.82245
761.744	0.32134	0.5027	0.82475
759.816	0.32257	0.50332	0.82697
757.888	0.32334	0.50379	0.82895
755.959	0.32365	0.50412	0.83052
754.03	0.32352	0.50424	0.83146
752.102	0.32297	0.50413	0.83162
750.174	0.32204	0.50391	0.83112
748.245	0.32074	0.50377	0.83029
746.317	0.31908	0.50372	0.8292
744.388	0.31707	0.5036	0.82769
742.46	0.31474	0.50317	0.82554
740.531	0.31216	0.50227	0.82269
738.603	0.30944	0.50083	0.81919
736.674	0.30676	0.49892	0.81529
734.746	0.30439	0.49687	0.81155
732.817	0.30262	0.49492	0.80834
730.889	0.30166	0.49336	0.8061
728.96	0.30168	0.4924	0.80517
727.032	0.30263	0.49217	0.8057
725.104	0.30432	0.49266	0.80757
723.175	0.30643	0.49373	0.81036
721.247	0.30854	0.4951	0.81348
719.318	0.31031	0.49647	0.81637
717.39	0.31146	0.49763	0.81857
715.461	0.31183	0.49841	0.81981
713.533	0.3114	0.4988	0.8201
711.604	0.31021	0.49892	0.81967
709.676	0.30842	0.49871	0.81855
707.747	0.30619	0.49816	0.81694
705.819	0.30369	0.49722	0.81488
703.89	0.30106	0.49582	0.81238
701.962	0.29838	0.49395	0.8095
700.033	0.29568	0.49166	0.80633
698.105	0.29298	0.48904	0.80296
696.177	0.29032	0.48616	0.79945
694.248	0.28775	0.48314	0.79585
692.32	0.28528	0.48009	0.79223
690.391	0.2829	0.47719	0.78865
688.463	0.28061	0.47454	0.78525
686.534	0.27842	0.47228	0.78216
684.606	0.27637	0.47049	0.77947
682.677	0.27452	0.46907	0.77705
680.749	0.2729	0.46788	0.77481
678.82	0.27156	0.46728	0.77322
676.892	0.27055	0.4675	0.77274
674.963	0.26991	0.46811	0.77299
673.035	0.26968	0.46879	0.77363
671.106	0.26984	0.46957	0.77474
669.178	0.27032	0.47042	0.77632
667.25	0.27099	0.47124	0.77822
665.321	0.27179	0.47194	0.78025
663.393	0.27267	0.47248	0.78224
661.464	0.2735	0.47281	0.78401
659.536	0.27408	0.47283	0.78534
657.607	0.27429	0.47269	0.78627
655.679	0.2741	0.47271	0.78697
653.75	0.27361	0.47261	0.78693
651.822	0.27291	0.47196	0.78552
649.893	0.27213	0.4711	0.78342
647.965	0.2714	0.47071	0.78177
646.036	0.27087	0.47097	0.78097
644.108	0.27076	0.4717	0.78084
642.179	0.27124	0.47264	0.78115
640.251	0.27232	0.47377	0.7821
638.322	0.27381	0.47515	0.78389
636.394	0.27549	0.47677	0.78656
634.466	0.27718	0.47837	0.78967
632.537	0.27881	0.47957	0.79252
630.609	0.28029	0.48019	0.79457
628.68	0.2815	0.48034	0.79581
626.752	0.28239	0.48037	0.79669
624.823	0.28295	0.48052	0.79751
622.895	0.28329	0.48074	0.79813
620.966	0.2834	0.48092	0.79831
619.038	0.28314	0.48101	0.79805
617.109	0.28221	0.48101	0.79737
615.181	0.28029	0.48065	0.79597
613.252	0.2772	0.47936	0.79318
611.324	0.27293	0.47666	0.78856
609.395	0.26766	0.47252	0.78226
607.467	0.26182	0.46733	0.77495
605.539	0.25604	0.46174	0.76745
603.61	0.25109	0.45655	0.76082
601.682	0.24782	0.45264	0.7562
599.753	0.2468	0.45072	0.75452
597.825	0.24831	0.45126	0.75621
595.896	0.25215	0.45425	0.76108
593.968	0.25783	0.45929	0.76843
592.039	0.26465	0.46556	0.77706
590.111	0.27187	0.47209	0.78568
588.182	0.27881	0.47808	0.79332
586.254	0.28491	0.48314	0.79957
584.325	0.28977	0.48714	0.80437
582.397	0.29318	0.49008	0.80773
580.468	0.29507	0.49189	0.8095
578.54	0.29534	0.49239	0.80942
576.612	0.29378	0.4913	0.80711
574.683	0.28998	0.48844	0.80224
572.755	0.28352	0.48366	0.79462
570.826	0.27431	0.47682	0.78401
568.898	0.26276	0.46765	0.77
566.969	0.2498	0.45617	0.75265
565.041	0.23677	0.44339	0.73349
563.112	0.22527	0.43142	0.71559
561.184	0.21689	0.42258	0.7023
559.255	0.21306	0.41851	0.69596
557.327	0.21473	0.41981	0.69754
555.398	0.22205	0.42624	0.7068
553.47	0.23411	0.43698	0.72263
551.542	0.24919	0.45077	0.74321
549.613	0.26526	0.46587	0.76604
547.685	0.28047	0.48012	0.78788
545.756	0.29337	0.49135	0.80554
543.828	0.30303	0.49834	0.8171
541.899	0.30908	0.50134	0.82284
539.971	0.31171	0.5016	0.82437
538.042	0.31165	0.50023	0.82319
536.114	0.30997	0.49792	0.82023
534.185	0.30778	0.49517	0.81639
532.257	0.306	0.49272	0.81278
530.328	0.30514	0.49117	0.81043
528.4	0.30546	0.49096	0.80999
526.471	0.30704	0.49222	0.81161
524.543	0.30981	0.49478	0.81502
522.615	0.31351	0.49827	0.8197
520.686	0.31767	0.50236	0.82508
518.758	0.32185	0.50674	0.83073
516.829	0.32559	0.511	0.83607
514.901	0.32862	0.51468	0.84047
512.972	0.3308	0.51746	0.84355
511.044	0.33215	0.51928	0.84549
509.115	0.33278	0.52037	0.8468
507.187	0.33292	0.52103	0.8479
505.258	0.33278	0.52141	0.84895
503.33	0.33261	0.5216	0.84992
501.401	0.33254	0.52165	0.85083
499.473	0.33264	0.52162	0.85169
497.544	0.33298	0.52154	0.85244
495.616	0.33354	0.52146	0.85298
493.688	0.3343	0.52144	0.85327
491.759	0.33529	0.52155	0.85335
489.831	0.33647	0.52177	0.85328
487.902	0.33778	0.52215	0.85317
485.974	0.33918	0.52268	0.85318
484.045	0.34057	0.52342	0.85339
482.117	0.34179	0.52424	0.85367
480.188	0.34266	0.52499	0.85375
478.26	0.34304	0.52553	0.8535
476.331	0.34292	0.52583	0.85302
474.403	0.34237	0.52594	0.85241
472.474	0.34154	0.52597	0.8518
470.546	0.3406	0.52602	0.8514
468.617	0.33978	0.52618	0.85142
466.689	0.3393	0.52655	0.85203
464.76	0.33927	0.52715	0.85331
462.832	0.33975	0.52794	0.85524
460.904	0.34072	0.5288	0.85767
458.975	0.34215	0.52967	0.86029
457.047	0.34391	0.53044	0.86273
455.118	0.34593	0.53101	0.86485
453.19	0.3481	0.53141	0.86674
451.261	0.35041	0.53182	0.8685
449.333	0.35278	0.53232	0.87009
447.404	0.35518	0.53287	0.87154
445.476	0.35756	0.5336	0.87304
443.547	0.35985	0.53466	0.8748
441.619	0.36192	0.53599	0.87684
439.69	0.36365	0.53748	0.87901
437.762	0.36495	0.5391	0.88124
435.834	0.36578	0.54086	0.88345
433.905	0.36616	0.54253	0.88551
431.977	0.36608	0.54381	0.88722
430.048	0.36565	0.54465	0.88841
428.12	0.36507	0.54527	0.8891
426.191	0.36455	0.54578	0.88955
424.263	0.36435	0.54623	0.89017
422.334	0.36471	0.54675	0.89134
420.406	0.36605	0.54741	0.89283
418.477	0.36811	0.5482	0.89474
416.549	0.3706	0.54912	0.89715
414.62	0.37323	0.54993	0.90037
412.692	0.37575	0.55116	0.90472
410.763	0.3779	0.55269	0.90956
408.835	0.37787	0.55267	0.9095
406.906	0.37787	0.55267	0.9095
404.978	0.37787	0.55267	0.9095
403.05	0.37787	0.55267	0.9095
401.121	0.37787	0.55267	0.9095
399.193	0.37787	0.55267	0.9095

## Sheet: Fig 4e
Wavelength	L3	D3	L3/D3
600	-0.82146	0.4385	0.00527
599.5	-0.70469	0.52377	-0.02444
599	-0.54474	0.6134	-0.02956
598.5	-0.4561	0.56874	-0.03477
598	-0.44534	0.46255	0.00527
597.5	-0.54641	0.43677	-0.03935
597	-0.61286	0.56204	0.00527
596.5	-0.67596	0.70373	-0.04537
596	-0.75335	0.70345	-0.04698
595.5	-0.89493	0.66018	-0.04882
595	-0.98547	0.66733	-0.04877
594.5	-0.99698	0.65767	-0.04715
594	-1.00401	0.51101	-0.049
593.5	-1.03584	0.30918	-0.05314
593	-1.04567	0.17297	-0.05448
592.5	-1.03084	0.0825	-0.05406
592	-0.99588	-0.008	-0.05001
591.5	-0.9691	-0.07443	-0.04249
591	-0.91153	-0.12511	-0.03514
590.5	-0.85425	-0.17921	-0.02685
590	-0.8421	-0.22818	-0.0211
589.5	-0.8656	-0.20833	-0.0151
589	-0.88984	-0.12927	-0.00871
588.5	-0.94223	-0.05109	-0.00444
588	-0.99724	0.0134	0.00403
587.5	-0.99783	0.13127	0.01069
587	-0.95659	0.24517	0.01686
586.5	-0.96798	0.25693	0.02078
586	-1.05023	0.18522	0.0238
585.5	-1.17332	0.16508	0.02961
585	-1.20331	0.1622	0.03194
584.5	-1.23293	0.09272	0.03416
584	-1.30084	-0.03601	0.03277
583.5	-1.36161	-0.13928	0.02656
583	-1.30785	-0.14894	0.02186
582.5	-1.19018	-0.12983	0.01626
582	-1.12475	-0.15108	0.01269
581.5	-1.09227	-0.24254	0.01163
581	-1.03092	-0.26765	0.01235
580.5	-0.90095	-0.21302	0.01233
580	-0.8327	-0.10297	0.01239
579.5	-0.82679	-0.05311	0.01137
579	-0.84617	-0.02869	0.01073
578.5	-0.83246	0.01345	0.01055
578	-0.84324	0.12934	0.00614
577.5	-0.88589	0.2293	0.00265
577	-0.94929	0.3378	-0.00116
576.5	-0.96772	0.39901	-0.00781
576	-0.97073	0.48208	-0.01178
575.5	-0.94377	0.53016	-0.01412
575	-0.87341	0.56506	-0.01428
574.5	-0.80112	0.58344	-0.01289
574	-0.79555	0.60164	-0.00748
573.5	-0.78884	0.56632	-0.00257
573	-0.77258	0.51381	-0.00242
572.5	-0.71941	0.49496	-0.000317551
572	-0.70991	0.47154	0.00103
571.5	-0.74018	0.46508	0.00335
571	-0.78726	0.46657	0.00687
570.5	-0.80368	0.38082	0.01054
570	-0.85769	0.2128	0.01637
569.5	-0.93274	0.0904	0.02307
569	-0.94145	0.08097	0.02675
568.5	-0.87066	0.13126	0.03189
568	-0.79962	0.14512	0.0352
567.5	-0.74935	0.13485	0.03763
567	-0.68516	0.1685	0.04245
566.5	-0.586	0.22265	0.047
566	-0.49056	0.24756	0.04811
565.5	-0.45725	0.25772	0.05331
565	-0.52875	0.18514	0.05921
564.5	-0.61381	0.09997	0.06149
564	-0.6941	0.09148	0.0681
563.5	-0.77358	0.20047	0.07239
563	-0.85853	0.2859	0.07367
562.5	-0.89423	0.31753	0.0766
562	-0.90045	0.29166	0.07816
561.5	-0.89919	0.28609	0.07693
561	-0.91799	0.33775	0.07355
560.5	-0.92007	0.36075	0.07139
560	-0.86641	0.34062	0.06874
559.5	-0.81532	0.31283	0.06586
559	-0.84844	0.28329	0.06415
558.5	-0.98754	0.30324	0.06249
558	-1.05965	0.32874	0.06017
557.5	-0.99963	0.32782	0.05919
557	-0.86673	0.30983	0.05824
556.5	-0.8304	0.36372	0.06031
556	-0.87964	0.47655	0.06082
555.5	-0.86525	0.56067	0.0605
555	-0.7604	0.59288	0.05949
554.5	-0.62748	0.61286	0.05555
554	-0.66488	0.66711	0.04892
553.5	-0.80778	0.72139	0.04527
553	-0.89982	0.72605	0.04289
552.5	-0.83439	0.6983	0.04005
552	-0.79211	0.69054	0.04152
551.5	-0.85084	0.72081	0.04089
551	-0.93942	0.80548	0.03918
550.5	-0.88656	0.81638	0.0391
550	-0.74925	0.73524	0.03943
549.5	-0.62034	0.65265	0.04192
549	-0.55192	0.67666	0.04377
548.5	-0.46684	0.69976	0.04648
548	-0.41794	0.63322	0.04621
547.5	-0.39475	0.49182	0.04707
547	-0.44389	0.33782	0.04867
546.5	-0.47092	0.18397	0.05005
546	-0.5732	0.02149	0.05159
545.5	-0.64718	-0.11962	0.05321
545	-0.68879	-0.16319	0.05146
544.5	-0.68263	-0.1318	0.04873
544	-0.76354	-0.06765	0.04597
543.5	-0.86178	0.03592	0.04347
543	-0.89427	0.17681	0.04225
542.5	-0.84343	0.28023	0.04135
542	-0.79698	0.34554	0.03988
541.5	-0.76261	0.37198	0.03655
541	-0.70327	0.41969	0.03432
540.5	-0.62876	0.47895	0.03306
540	-0.68048	0.5655	0.03195
539.5	-0.8743	0.59404	0.03285
539	-1.1053	0.56617	0.03457
538.5	-1.2115	0.48615	0.03421
538	-1.19036	0.42836	0.03398
537.5	-1.08887	0.35926	0.03262
537	-0.96597	0.26675	0.02998
536.5	-0.81684	0.18522	0.02777
536	-0.60309	0.16663	0.0278
535.5	-0.43028	0.19404	0.0294
535	-0.40034	0.28588	0.02976
534.5	-0.49461	0.40072	0.03168
534	-0.56643	0.46281	0.03313
533.5	-0.58845	0.47554	0.03541
533	-0.55342	0.51798	0.03674
532.5	-0.59526	0.56295	0.03934
532	-0.67381	0.51467	0.04262
531.5	-0.71043	0.38286	0.04318
531	-0.65559	0.28523	0.04555
530.5	-0.59373	0.27038	0.048
530	-0.57385	0.28406	0.05149
529.5	-0.61703	0.30859	0.05598
529	-0.70659	0.394	0.06179
528.5	-0.74207	0.51615	0.06604
528	-0.77051	0.58095	0.0662
527.5	-0.79765	0.59839	0.06722
527	-0.80304	0.61949	0.06574
526.5	-0.75437	0.68131	0.06649
526	-0.69296	0.70989	0.069
525.5	-0.61555	0.699	0.07235
525	-0.56597	0.65635	0.0773
524.5	-0.56004	0.64605	0.07987
524	-0.59737	0.65743	0.08452
523.5	-0.69379	0.68225	0.08546
523	-0.75335	0.70329	0.08412
522.5	-0.72528	0.68085	0.08158
522	-0.67126	0.63833	0.07709
521.5	-0.68443	0.62028	0.07195
521	-0.71263	0.67076	0.06942
520.5	-0.65884	0.68837	0.06898
520	-0.60981	0.65634	0.07009
519.5	-0.64007	0.57343	0.07104
519	-0.71775	0.56277	0.07649
518.5	-0.69365	0.59952	0.08196
518	-0.61361	0.66118	0.08589
517.5	-0.5762	0.60925	0.08941
517	-0.58822	0.54809	0.09081
516.5	-0.56704	0.55735	0.0919
516	-0.5689	0.6565	-0.01232
515.5	-0.61149	0.71696	-0.01442
515	-0.69219	0.68002	-0.01702
514.5	-0.71865	0.6245	-0.02079
514	-0.71462	0.62787	-0.01868
513.5	-0.69591	0.72084	-0.01868
513	-0.68966	0.75516	-0.02099
512.5	-0.63836	0.76714	-0.02444
512	-0.57106	0.84297	-0.02956
511.5	-0.50771	1.00561	-0.03477
511	-0.46405	1.0852	-0.03888
510.5	-0.43749	1.10153	-0.03935
510	-0.41921	1.03459	-0.04357
509.5	-0.36866	0.99137	-0.04537
509	-0.29439	0.93201	-0.04698
508.5	-0.30325	0.87129	-0.04882
508	-0.40676	0.75949	-0.04877
507.5	-0.54538	0.71053	-0.04715
507	-0.65227	0.74373	-0.049
506.5	-0.7229	0.8372	-0.05314
506	-0.75803	0.89157	-0.05448
505.5	-0.75354	0.90917	-0.05406
505	-0.70213	0.96167	-0.05001
504.5	-0.63108	1.07287	-0.04249
504	-0.60356	1.1113	-0.03514
503.5	-0.62793	0.97132	-0.02685
503	-0.70457	0.81202	-0.0211
502.5	-0.75335	0.7103	-0.0151
502	-0.78606	0.68419	-0.00871
501.5	-0.764	0.57889	-0.00444
501	-0.75966	0.4763	0.00403
500.5	-0.70491	0.39681	0.01069
500	-0.62499	0.38998	0.01686
499.5	-0.53581	0.38997	0.02078
499	-0.54954	0.412	0.0238
498.5	-0.61175	0.3815	0.02961
498	-0.66739	0.37131	0.03194
497.5	-0.67472	0.37486	0.03416
497	-0.70458	0.41701	0.03277
496.5	-0.7322	0.44512	0.02656
496	-0.8036	0.48854	0.02186
495.5	-0.85989	0.51266	0.01626
495	-0.90683	0.58381	0.01269
494.5	-0.91485	0.6597	0.01163
494	-0.92688	0.69753	0.01235
493.5	-0.92537	0.69911	0.01233
493	-0.94469	0.74083	0.01239
492.5	-0.91331	0.7959	0.01137
492	-0.8707	0.80163	0.01073
491.5	-0.84838	0.79019	0.01055
491	-0.88705	0.81107	0.00614
490.5	-0.90369	0.86989	0.00265
490	-0.94493	0.91243	-0.00116
489.5	-0.98763	0.90675	-0.00781
489	-1.04142	0.87825	-0.01178
488.5	-1.05519	0.8893	-0.01412
488	-1.02928	0.93827	-0.01428
487.5	-1.00703	0.9613	-0.01289
487	-1.03105	0.92773	-0.00748
486.5	-1.05973	0.88806	-0.00257
486	-1.04175	0.88568	-0.00242
485.5	-1.05214	0.89762	-0.000317551
485	-1.08948	0.88415	0.00103
484.5	-1.11538	0.85833	0.00335
484	-1.10331	0.86357	0.00687
483.5	-1.06977	0.89679	0.01054
483	-1.04907	0.90136	0.01637
482.5	-1.03235	0.89354	0.02307
482	-1.01538	0.8452	0.02675
481.5	-1.00367	0.74757	0.03189
481	-1.02821	0.6195	0.0352
480.5	-1.12081	0.51601	0.03763
480	-1.24022	0.43161	0.04245
479.5	-1.29199	0.38617	0.047
479	-1.2488	0.38517	0.04811
478.5	-1.19801	0.47986	0.05331
478	-1.17431	0.62649	0.05921
477.5	-1.12689	0.74566	0.06149
477	-1.04555	0.84531	0.0681
476.5	-0.98674	0.98186	0.07239
476	-0.98724	1.12354	0.07367
475.5	-1.058	1.16693	0.0766
475	-1.1509	1.14419	0.07816
474.5	-1.24829	1.09734	0.07693
474	-1.30034	1.06276	0.07355
473.5	-1.30184	1.03085	0.07139
473	-1.31545	1.01564	0.06874
472.5	-1.37984	1.00921	0.06586
472	-1.43618	1.02155	0.06415
471.5	-1.39609	1.02562	0.06249
471	-1.32877	1.03915	0.06017
470.5	-1.26672	1.04847	0.05919
470	-1.221	1.02891	0.05824
469.5	-1.15364	0.96904	0.06031
469	-1.05631	0.89234	0.06082
468.5	-0.97104	0.86606	0.0605
468	-0.94328	0.92867	0.05949
467.5	-0.95127	1.05245	0.05555
467	-0.9573	1.14051	0.04892
466.5	-0.93666	1.19417	0.04527
466	-0.94475	1.21321	0.04289
465.5	-0.98493	1.20948	0.04005
465	-1.06123	1.18567	0.04152
464.5	-1.12132	1.15211	0.04089
464	-1.12966	1.1485	0.03918
463.5	-1.12175	1.13611	0.0391
463	-1.10341	1.17252	0.03943
462.5	-1.09183	1.2432	0.04192
462	-1.09883	1.29397	0.04377
461.5	-1.08331	1.21775	0.04648
461	-1.04168	1.09291	0.04621
460.5	-1.02639	1.02392	0.04707
460	-1.11038	0.97588	0.04867
459.5	-1.19123	0.87847	0.05005
459	-1.19631	0.74087	0.05159
458.5	-1.14013	0.63983	0.05321
458	-1.09782	0.6305	0.05146
457.5	-1.10699	0.69778	0.04873
457	-1.12262	0.7436	0.04597
456.5	-1.10546	0.76612	0.04347
456	-1.08356	0.81415	0.04225
455.5	-1.11814	0.94293	0.04135
455	-1.17368	1.0858	0.03988
454.5	-1.23128	1.15352	0.03655
454	-1.22088	1.14567	0.03432
453.5	-1.19772	1.14651	0.03306
453	-1.16745	1.23481	0.03195
452.5	-1.17205	1.32224	0.03285
452	-1.16457	1.33868	0.03457
451.5	-1.17349	1.34296	0.03421
451	-1.16634	1.37956	0.03398
450.5	-1.179	1.37013	0.03262
450	-1.20916	1.34167	0.02998
449.5	-1.22104	1.26729	0.02777
449	-1.18499	1.17649	0.0278
448.5	-1.13241	1.04796	0.0294
448	-1.14183	1.00091	0.02976
447.5	-1.25731	1.0056	0.03168
447	-1.39509	1.04424	0.03313
446.5	-1.50047	1.03869	0.03541
446	-1.59324	1.07287	0.03674
445.5	-1.67252	1.19271	0.03934
445	-1.64862	1.3782	0.04262
444.5	-1.5296	1.49142	0.04318
444	-1.37522	1.50713	0.04555
443.5	-1.25348	1.4857	0.048
443	-1.17676	1.4581	0.05149
442.5	-1.1624	1.43557	0.05598
442	-1.22186	1.35881	0.06179
441.5	-1.35508	1.26107	0.06604
441	-1.46824	1.17539	0.0662
440.5	-1.51178	1.15019	0.06722
440	-1.55636	1.17185	0.06574
439.5	-1.64024	1.17742	0.06649
439	-1.71467	1.12618	0.069
438.5	-1.77555	1.05179	0.07235
438	-1.84018	1.03642	0.0773
437.5	-1.92279	1.08104	0.07987
437	-1.94449	1.13465	0.08452
436.5	-1.85968	1.18924	0.08546
436	-1.66093	1.29505	0.08412
435.5	-1.49002	1.42176	0.08158
435	-1.37238	1.52302	0.07709
434.5	-1.28966	1.55999	0.07195
434	-1.24368	1.60173	0.06942
433.5	-1.31389	1.61685	0.06898
433	-1.43526	1.55627	0.07009
432.5	-1.53902	1.44556	0.07104
432	-1.63485	1.40167	0.07649
431.5	-1.7693	1.45257	0.08196
431	-1.86875	1.49442	0.08589
430.5	-1.84812	1.52473	0.08941
430	-1.80166	1.53988	0.09081
429.5	-1.84001	1.63841	0.0919
429	-1.92283	1.71704	0.00658
428.5	-1.87001	1.77963	0.00862
428	-1.73534	1.72103	0.0066
427.5	-1.66931	1.72206	0.0063
427	-1.68186	1.76244	0.00606
426.5	-1.6289	1.82342	0.00527
426	-1.52212	1.7598	0.0038
425.5	-1.48851	1.71754	0.000400587
425	-1.48553	1.74443	-0.00369
424.5	-1.44727	1.80145	-0.00763
424	-1.37764	1.78855	-0.01232
423.5	-1.40938	1.72298	-0.01442
423	-1.52629	1.67198	-0.01702
422.5	-1.6637	1.65289	-0.02079
422	-1.73335	1.64583	-0.01868
421.5	-1.79031	1.65233	-0.01868
421	-1.89974	1.69237	-0.02099
420.5	-2.05987	1.74595	-0.02444
420	-2.14293	1.84002	-0.02956
419.5	-2.12869	1.96528	-0.03477
419	-2.10223	2.0441	-0.03888
418.5	-2.10497	2.01161	-0.03935
418	-2.10683	1.95189	-0.04357
417.5	-2.06685	1.93382	-0.04537
417	-2.01894	1.95452	-0.04698
416.5	-2.01557	1.94331	-0.04882
416	-2.05934	1.92436	-0.04877
415.5	-2.10011	1.94662	-0.04715
415	-2.12165	2.0461	-0.049
414.5	-2.18739	2.14658	-0.05314
414	-2.2787	2.19982	-0.05448
413.5	-2.35581	2.22681	-0.05406
413	-2.3869	2.26883	-0.05001
412.5	-2.37493	2.27519	-0.04249
412	-2.30684	2.2242	-0.03514
411.5	-2.25273	2.13231	-0.02685
411	-2.23344	2.06683	-0.0211
410.5	-2.24909	2.05897	-0.0151
410	-2.25262	2.10908	-0.00871
409.5	-2.29099	2.18877	-0.00444
409	-2.33451	2.32425	0.00403
408.5	-2.37168	2.48614	0.01069
408	-2.35554	2.53884	0.01686
407.5	-2.33185	2.58331	0.02078
407	-2.31441	2.60535	0.0238
406.5	-2.37506	2.6683	0.02961
406	-2.4591	2.69275	0.03194
405.5	-2.64809	2.76176	0.03416
405	-2.85442	2.79231	0.03277
404.5	-3.00817	2.83037	0.02656
404	-3.04266	2.86353	0.02186
403.5	-3.03598	2.87933	0.01626
403	-2.99471	2.853	0.01269
402.5	-2.87538	2.80407	0.01163
402	-2.7474	2.79704	0.01235
401.5	-2.72107	2.85584	0.01233
401	-2.75251	2.90197	0.01239
400.5	-2.72175	2.89746	0.01137
400	-2.65596	2.87729	0.01073
399.5	-2.65008	2.86068	0.01055
399	-2.70235	2.88806	0.00614
398.5	-2.72247	2.9499	0.00265
398	-2.70242	3.07482	-0.00116
397.5	-2.66452	3.23287	-0.00781
397	-2.68621	3.34992	-0.01178
396.5	-2.7827	3.36834	-0.01412
396	-2.93834	3.38321	-0.01428
395.5	-3.07492	3.4345	-0.01289
395	-3.13428	3.45338	-0.00748
394.5	-3.17457	3.40575	-0.00257
394	-3.3285	3.36026	-0.00242
393.5	-3.53623	3.36822	-0.000317551
393	-3.70661	3.4785	0.00103
392.5	-3.75327	3.60659	0.00335
392	-3.72755	3.69478	0.00687
391.5	-3.72844	3.71129	0.01054
391	-3.82014	3.70841	0.01637
390.5	-3.90484	3.7267	0.02307
390	-3.85264	3.80958	0.02675
389.5	-3.77471	3.89559	0.03189
389	-3.81809	3.94331	0.0352
388.5	-3.90652	4.03443	0.03763
388	-3.87598	4.21171	0.04245
387.5	-3.77328	4.43306	0.047
387	-3.7812	4.60029	0.04811
386.5	-3.89046	4.75924	0.05331
386	-3.97415	4.89008	0.05921
385.5	-3.99146	4.95471	0.06149
385	-4.04879	4.99695	0.0681
384.5	-4.18053	5.03463	0.07239
384	-4.29606	5.05675	0.07367
383.5	-4.29316	5.00294	0.0766
383	-4.1815	4.90167	0.07816
382.5	-4.0376	4.84059	0.07693
382	-3.94172	4.89614	0.07355
381.5	-3.94951	4.97811	0.07139
381	-3.96252	5.04417	0.06874
380.5	-3.88556	5.09021	0.06586
380	-3.81959	5.14253	0.06415
379.5	-3.83174	5.09362	0.06249
379	-3.93619	5.00966	0.06017
378.5	-4.00433	4.88285	0.05919
378	-4.03977	4.79927	0.05824
377.5	-4.02591	4.75989	0.06031
377	-4.02979	4.76899	0.06082
376.5	-4.05111	4.78943	0.0605
376	-4.08468	4.8562	0.05949
375.5	-4.07259	4.94178	0.05555
375	-4.03744	4.9924	0.04892
374.5	-4.006	4.91873	0.04527
374	-4.04808	4.82732	0.04289
373.5	-4.11921	4.77621	0.04005
373	-4.18289	4.73003	0.04152
372.5	-4.20008	4.60537	0.04089
372	-4.16312	4.51363	0.03918
371.5	-4.12059	4.48776	0.0391
371	-4.07761	4.49397	0.03943
370.5	-3.97931	4.4781	0.04192
370	-3.85498	4.46023	0.04377
369.5	-3.75762	4.4552	0.04648
369	-3.70597	4.45922	0.04621
368.5	-3.70695	4.48403	0.04707
368	-3.80033	4.52314	0.04867
367.5	-3.92493	4.58462	0.05005
367	-4.07993	4.57188	0.05159
366.5	-4.22107	4.54088	0.05321
366	-4.35924	4.53052	0.05146
365.5	-4.40657	4.55857	0.04873
365	-4.33651	4.54122	0.04597
364.5	-4.14158	4.48183	0.04347
364	-4.01231	4.38907	0.04225
363.5	-3.9639	4.25949	0.04135
363	-3.8541	4.25033	0.03988
362.5	-3.68185	4.31804	0.03655
362	-3.61763	4.4062	0.03432
361.5	-3.69001	4.44917	0.03306
361	-3.79473	4.53396	0.03195
360.5	-3.83317	4.69768	0.03285
360	-3.90234	4.86961	0.03457
359.5	-3.9999	4.89476	0.03421
359	-4.11514	4.75258	0.03398
358.5	-4.12022	4.65206	0.03262
358	-4.10073	4.69419	0.02998
357.5	-4.04679	4.76022	0.02777
357	-4.0089	4.82605	0.0278
356.5	-3.89967	4.87604	0.0294
356	-3.80065	4.93876	0.02976
355.5	-3.78445	4.96968	0.03168
355	-3.85239	4.94024	-0.01232
354.5	-3.87383	4.90922	-0.01442
354	-3.83751	4.91466	-0.01702
353.5	-3.90651	4.92607	-0.02079
353	-4.11172	4.93252	-0.01868
352.5	-4.34892	4.9666	-0.01868
352	-4.39119	4.88664	-0.02099
351.5	-4.26948	4.74128	-0.02444
351	-4.13331	4.57564	-0.02956
350.5	-4.07704	4.46476	-0.03477
350	-3.98005	4.36531	-0.03888
349.5	-3.87642	4.29473	-0.03935
349	-3.81649	4.24269	-0.04357
348.5	-3.82041	4.2283	-0.04537
348	-3.78921	4.17818	-0.04698
347.5	-3.71312	4.03801	-0.04882
347	-3.57169	3.9294	-0.04877
346.5	-3.40155	3.86705	-0.04715
346	-3.12469	3.8144	-0.049
345.5	-2.83969	3.76584	-0.05314
345	-2.66496	3.67808	-0.05448
344.5	-2.6873	3.52377	-0.05406
344	-2.80105	3.38451	-0.05001
343.5	-2.97632	3.20292	-0.04249
343	-3.13596	3.02338	-0.03514
342.5	-3.22141	2.90463	-0.02685
342	-3.2027	2.87991	-0.0211
341.5	-3.07826	2.85457	-0.0151
341	-2.90615	2.88182	-0.00871
340.5	-2.67161	2.97178	-0.00444
340	-2.48681	3.07862	0.00403
339.5	-2.41469	3.08325	0.01069
339	-2.41061	2.94628	0.01686
338.5	-2.41166	2.78962	0.02078
338	-2.4842	2.72172	0.0238
337.5	-2.59925	2.66123	0.02961
337	-2.62121	2.58307	0.03194
336.5	-2.44692	2.52417	0.03416
336	-2.25215	2.45984	0.03277
335.5	-2.15032	2.37492	0.02656
335	-2.15352	2.29238	0.02186
334.5	-2.06329	2.24409	0.01626
334	-1.90776	2.18312	0.01269
333.5	-1.76183	2.08175	0.01163
333	-1.69699	1.97148	0.01235
332.5	-1.58337	1.93966	0.01233
332	-1.37026	1.89367	0.01239
331.5	-1.09603	1.7046	0.01137
331	-0.86957	1.451	0.01073
330.5	-0.62962	1.36454	0.01055
330	-0.41596	1.37764	0.00614
329.5	-0.18768	1.33994	0.00265
329	-0.03905	1.23768	-0.00116
328.5	0.0526	1.20203	-0.00781
328	0.10516	1.22045	-0.01178
327.5	0.25016	1.08539	-0.01412
327	0.43599	0.72084	-0.01428
326.5	0.64346	0.29491	-0.01289
326	0.90363	-0.02464	-0.00748
325.5	1.19587	-0.31066	-0.00257
325	1.47968	-0.57751	-0.00242
324.5	1.65105	-0.76192	-0.000317551
324	1.72236	-0.85632	0.00103
323.5	1.76916	-0.97649	0.00335
323	1.83796	-1.14027	0.00687
322.5	1.90489	-1.33785	0.01054
322	1.97214	-1.55244	0.01637
321.5	2.08322	-1.82654	0.02307
321	2.2945	-2.13213	0.02675
320.5	2.57951	-2.39096	0.03189
320	2.84768	-2.51672	0.0352
319.5	3.04392	-2.63044	0.03763
319	3.1487	-2.72074	0.04245
318.5	3.2086	-2.84469	0.047
318	3.2502	-2.96304	0.04811
317.5	3.32837	-3.17526	0.05331
317	3.38639	-3.43599	0.05921
316.5	3.42441	-3.69061	0.06149
316	3.42877	-3.94972	0.0681
315.5	3.49702	-4.12151	0.07239
315	3.73031	-4.22394	0.07367
314.5	4.01958	-4.25788	0.0766
314	4.21132	-4.26995	0.07816
313.5	4.31519	-4.25635	0.07693
313	4.46788	-4.18731	0.07355
312.5	4.68256	-4.00615	0.07139
312	4.67636	-3.76572	0.06874
311.5	4.39243	-3.62362	0.06586
311	4.07729	-3.56386	0.06415
310.5	3.9416	-3.47826	0.06249
310	3.81824	-3.32029	0.06017
309.5	3.47698	-3.15371	0.05919
309	3.01203	-3.06665	0.05824
308.5	2.59925	-3.02708	0.06031
308	2.34574	-2.8865	0.06082
307.5	2.00309	-2.65797	0.0605
307	1.6281	-2.42106	0.05949
306.5	1.23532	-2.20739	0.05555
306	0.9033	-1.98446	0.04892
305.5	0.68001	-1.76556	0.04527
305	0.5737	-1.5183	0.04289
304.5	0.36555	-1.23877	0.04005
304	0.05114	-0.891	0.04152
303.5	-0.23921	-0.57403	0.04089
303	-0.46432	-0.24788	0.03918
302.5	-0.64564	0.13873	0.0391
302	-0.8965	0.57227	0.03943
301.5	-1.22527	0.90894	0.04192
301	-1.53447	1.1788	0.04377
300.5	-1.81114	1.56487	0.04648
300	-2.30385	2.03002	0.04621
		--	--
		--	--
		--	--
		--	--
		--	--
		--	--
		--	--
		--	--
		--	--
		--	--
		--	--
		--	--
		--	--
		--	--
		--	--
		--	--
		--	--
		--	--
		--	--
		--	--
		--	--
		--	--
		--	--
		--	--
		--	--
		--	--
		--	--
		--	--
		--	--
		--	--
		--	--
		--	--
		--	--
		--	--
		--	--
		--	--
		--	--
		--	--
		--	--
		--	--
		--	--
		--	--
		--	--
		--	--
		--	--
		--	--
		--	--
		--	--
		--	--
		--	--
		--	--
		--	--
		--	--
		--	--
		--	--
		--	--
		--	--
		--	--
		--	--
		--	--
		--	--
		--	--
		--	--
		--	--
		--	--
		--	--
		--	--
		--	--
		--	--
		--	--
		--	--
		--	--
		--	--
		--	--
		--	--
		--	--
		--	--
		--	--
		--	--
		--	--
		--	--
		--	--
		--	--
		--	--
		--	--
		--	--
		--	--
		--	--
		--	--
		--	--
		--	--
		--	--
		--	--
		--	--
		--	--
		--	--
		--	--
		--	--
		--	--
		--	--
		--	--
		--	--
		--	--
		--	--
		--	--
		--	--
		--	--
		--	--
		--	--
		--	--
		--	--
		--	--
		--	--
		--	--
		--	--
		--	--
		--	--
		--	--
		--	--
		--	--
		--	--
		--	--
		--	--
		--	--
		--	--
		--	--
		--	--
		--	--
		--	--
		--	--
		--	--
		--	--
		--	--
		--	--
		--	--
		--	--
		--	--
		--	--
		--	--
		--	--
		--	--
		--	--
		--	--
		--	--
		--	--
		--	--
		--	--
		--	--
		--	--
		--	--
		--	--
		--	--
		--	--
		--	--
		--	--
		--	--
		--	--
		--	--
		--	--
		--	--
		--	--
		--	--
		--	--
		--	--
		--	--
		--	--
		--	--
		--	--
		--	--
		--	--
		--	--
		--	--
		--	--
		--	--
		--	--
		--	--
		--	--
		--	--
		--	--
		--	--
		--	--
		--	--
		--	--
		--	--
		--	--
		--	--
		--	--
		--	--
		--	--
		--	--
		--	--
		--	--
		--	--
		--	--
		--	--
		--	--
		--	--
		--	--
		--	--

## Sheet: Fig 4f
Wavelength	L3	UV	Vis
600	-2.35005	-2.49843	-4.46138
599	-1.93693	-2.02488	-3.81962
598	-1.17455	-2.13854	-3.20428
597	-1.24907	-2.73516	-3.33336
596	-1.28129	-2.18718	-3.0338
595	-0.85393	-2.44982	-2.98918
594	-1.48064	-2.2119	-2.89049
593	-1.63139	-1.62999	-2.55803
592	-1.73417	-1.93876	-2.75932
591	-1.99492	-2.46642	-3.08
590	-1.33596	-2.42056	-2.90658
589	-1.41593	-2.19211	-2.66874
588	-1.4042	-2.30184	-2.47427
587	-1.65497	-2.15759	-2.53876
586	-1.95081	-2.17683	-3.01789
585	-1.84424	-1.96192	-3.30341
584	-2.19829	-2.23351	-3.9392
583	-2.43895	-2.57708	-3.97203
582	-2.07866	-1.44993	-3.45366
581	-2.04324	-1.75594	-3.6415
580	-2.34426	-1.93636	-3.7853
579	-1.5788	-1.44904	-3.25843
578	-1.9067	-2.16457	-3.15358
577	-1.86279	-2.03503	-2.14667
576	-0.89623	-1.27941	-1.76678
575	-1.28574	-1.57419	-1.87363
574	-1.66276	-1.87706	-2.42711
573	-2.28575	-1.78008	-3.06469
572	-2.34093	-1.67571	-2.73345
571	-2.53523	-1.90132	-3.30439
570	-2.16846	-1.41572	-3.18036
569	-1.04219	-1.4781	-3.11116
568	-1.73211	-2.17901	-3.5758
567	-1.92457	-2.0088	-3.11439
566	-2.21523	-2.06405	-3.35208
565	-2.1759	-1.8822	-3.19226
564	-1.66097	-1.39529	-2.93759
563	-1.6389	-1.59062	-2.84893
562	-1.32325	-1.60438	-2.93366
561	-2.28571	-2.27985	-3.58857
560	-2.66805	-2.40884	-3.54568
559	-3.42457	-2.7212	-4.18506
558	-3.73903	-2.52638	-4.2118
557	-3.01205	-1.80881	-2.79575
556	-3.03703	-1.83952	-2.77488
555	-1.98538	-1.33163	-1.90798
554	-1.90833	-1.60223	-1.80176
553	-2.05061	-1.6808	-2.5677
552	-2.04746	-1.93247	-3.63627
551	-2.53388	-2.34357	-4.06281
550	-3.02725	-2.44839	-4.38614
549	-3.12972	-2.42232	-4.42128
548	-3.00151	-2.4959	-3.71251
547	-2.98119	-2.25042	-4.11998
546	-2.68715	-2.27846	-3.88478
545	-2.59479	-2.55988	-3.89795
544	-2.67289	-2.49955	-3.96085
543	-2.69781	-2.80676	-4.09796
542	-2.48478	-2.26572	-3.79758
541	-2.2192	-1.75887	-3.94003
540	-2.61953	-2.00192	-3.97787
539	-2.85939	-2.36714	-4.13552
538	-2.96989	-2.47361	-4.1605
537	-3.2598	-2.70316	-4.38754
536	-3.54962	-2.92609	-4.57666
535	-3.23412	-2.62072	-4.53106
534	-3.24343	-2.80038	-5.07516
533	-2.94366	-3.25165	-4.25641
532	-2.15922	-3.04795	-4.45157
531	-1.78918	-2.58252	-4.41455
530	-1.61849	-2.85366	-4.28152
529	-1.95837	-2.50201	-4.69
528	-2.87374	-2.34975	-4.29116
527	-3.47767	-2.69282	-4.04042
526	-3.82463	-2.6826	-4.0081
525	-4.35515	-3.61022	-4.06682
524	-3.68372	-3.47602	-4.28748
523	-3.24706	-3.57684	-3.98797
522	-3.46946	-3.627	-4.10246
521	-2.98716	-2.63029	-3.77842
520	-2.66251	-2.20078	-3.53995
519	-3.22405	-2.47125	-4.01678
518	-2.99963	-2.57299	-4.27508
517	-3.33364	-3.10323	-5.04653
516	-3.90969	-3.92647	-5.31783
515	-3.79636	-4.17136	-5.17465
514	-3.80878	-3.77985	-4.88287
513	-3.65958	-4.34525	-4.9611
512	-3.09374	-3.68267	-4.86083
511	-2.42074	-3.22091	-4.70034
510	-2.10432	-3.04432	-4.75776
509	-1.71931	-2.56172	-3.91371
508	-1.96275	-2.58018	-3.82927
507	-2.92089	-2.98705	-4.48473
506	-3.52155	-3.11499	-4.50287
505	-4.06203	-3.51662	-5.07936
504	-4.3639	-3.71132	-5.02833
503	-3.7197	-3.62748	-4.56931
502	-3.49149	-3.92808	-4.7949
501	-3.68987	-4.16009	-5.078
500	-3.85115	-4.11665	-5.61616
499	-4.15718	-4.38716	-5.67622
498	-4.39858	-4.38204	-5.83754
497	-3.99088	-4.17453	-5.74985
496	-3.73689	-3.6537	-5.0171
495	-3.75707	-3.55596	-5.36284
494	-3.93895	-3.47631	-5.69707
493	-4.20539	-3.56104	-5.779
492	-4.12758	-4.39803	-6.02718
491	-4.70346	-4.78738	-6.35324
490	-4.33284	-4.67733	-5.96956
489	-4.2232	-4.7608	-6.13775
488	-4.39642	-4.43695	-6.24231
487	-4.39171	-4.35576	-6.27922
486	-4.28264	-4.26531	-5.94768
485	-4.68354	-4.36646	-6.00928
484	-4.85538	-4.42698	-6.02457
483	-4.96444	-4.66207	-6.39926
482	-5.37158	-5.289	-7.30817
481	-5.18999	-5.27361	-7.39006
480	-5.06169	-5.32097	-7.40593
479	-5.32735	-5.70064	-7.44881
478	-5.31251	-5.44886	-6.8885
477	-5.58334	-5.33895	-6.84603
476	-5.84337	-5.44988	-6.85588
475	-5.57097	-5.43492	-7.12016
474	-5.80508	-5.44485	-7.42471
473	-5.61685	-5.71114	-7.58163
472	-5.83851	-5.69959	-8.09333
471	-6.05302	-5.84	-8.20115
470	-6.36282	-6.33444	-8.34481
469	-6.68792	-6.14263	-8.94476
468	-6.75407	-6.08745	-8.55949
467	-6.91471	-6.34513	-8.47404
466	-6.94284	-6.61295	-8.94815
465	-6.96595	-6.71052	-8.68629
464	-7.09346	-6.91603	-9.20436
463	-7.20052	-6.9324	-9.15261
462	-7.54258	-6.87169	-9.49077
461	-7.6421	-6.82197	-9.89863
460	-7.58698	-6.58911	-9.53601
459	-7.99137	-7.25291	-10.0458
458	-7.67665	-7.33321	-9.76332
457	-7.25728	-7.46876	-9.47773
456	-7.16437	-7.92847	-9.73145
455	-7.05671	-7.42322	-9.93256
454	-7.01169	-7.15518	-10.1264
453	-7.63212	-7.29923	-10.5826
452	-8.11707	-7.59626	-10.8986
451	-8.2694	-8.27099	-11.343
450	-8.73182	-8.35072	-11.3137
449	-8.69077	-8.42374	-11.2989
448	-8.81027	-8.63204	-11.2158
447	-9.04122	-8.40615	-10.8247
446	-9.87536	-8.71752	-11.1309
445	-10.3637	-9.06779	-11.6082
444	-10.228	-8.95787	-11.7968
443	-10.3476	-9.2196	-12.4915
442	-9.83494	-9.48106	-12.5769
441	-9.6892	-9.52812	-12.5766
440	-10.5392	-10.1804	-12.9972
439	-11.0052	-9.64775	-12.9413
438	-11.1822	-9.64314	-13.2483
437	-11.9683	-9.84259	-13.7542
436	-12.0963	-9.58494	-13.9107
435	-12.3218	-10.5276	-14.2457
434	-12.5369	-11.0653	-14.3116
433	-12.7484	-11.2355	-14.5232
432	-13.0309	-11.6601	-15.2059
431	-13.0812	-11.8177	-15.7805
430	-13.777	-12.0055	-16.5376
429	-13.6606	-12.0193	-16.8224
428	-13.7612	-12.2831	-17.2112
427	-13.8895	-12.442	-17.8754
426	-14.1027	-12.3807	-18.0723
425	-14.7338	-12.4928	-18.3631
424	-14.8594	-12.5969	-18.5555
423	-15.5995	-12.7665	-18.419
422	-15.8868	-13.1288	-18.5474
421	-16.2513	-13.5751	-19.1684
420	-16.7291	-14.0731	-19.9708
419	-17.4776	-14.1643	-20.471
418	-17.8314	-14.5155	-21.0513
417	-18.2148	-15.4655	-21.3065
416	-19.0964	-15.7979	-21.9524
415	-19.1244	-16.3287	-22.6535
414	-19.9078	-16.8426	-23.3058
413	-20.1796	-16.8302	-24.0759
412	-20.3784	-17.0201	-24.2704
411	-20.8893	-17.1959	-24.5573
410	-21.814	-17.724	-25.6223
409	-23.4382	-18.3883	-26.4795
408	-24.6905	-19.1922	-28.2014
407	-26.0454	-20.0963	-29.7299
406	-27.6459	-21.1005	-31.2511
405	-28.7622	-21.6727	-32.5737
404	-30.741	-22.6944	-34.0224
403	-32.2269	-23.6242	-35.6387
402	-33.8357	-25.2434	-37.4543
401	-35.821	-27.1291	-39.3638
400	-37.2655	-28.8354	-41.4857
399	-39.5315	-30.9831	-44.4052
398	-41.7937	-32.5433	-46.793
397	-44.6253	-34.6957	-50.0471
396	-48.0144	-37.2328	-53.3793
395	-51.8116	-39.9659	-57.2018
394	-55.9045	-43.3879	-61.3179
393	-59.7191	-46.2068	-65.4056
392	-63.6651	-49.3986	-70.0454
391	-67.9987	-52.6616	-74.432
390	-71.7813	-55.8682	-79.0208
389	-76.1328	-59.6842	-84.0198
388	-79.7544	-62.9881	-88.0111
387	-83.8034	-66.3678	-92.0695
386	-87.6722	-69.3081	-96.4241
385	-91.6158	-72.1455	-100.381
384	-95.7448	-74.8649	-104.465
383	-100.457	-77.8709	-109.229
382	-104.243	-80.9342	-113.069
381	-107.762	-83.9834	-116.728
380	-111.504	-86.8827	-120.864
379	-114.393	-89.4703	-124.021
378	-117.972	-92.0794	-126.888
377	-121.532	-94.0704	-129.825
376	-123.967	-96.462	-132.458
375	-127.29	-98.8448	-135.763
374	-129.749	-101.155	-139.054
373	-132.144	-103.459	-141.849
372	-135.203	-105.84	-145.168
371	-137.957	-108.497	-147.735
370	-141.237	-110.43	-150.472
369	-144.402	-113.127	-153.767
368	-147.618	-115.484	-156.73
367	-150.923	-117.898	-159.884
366	-154.31	-121.205	-163.648
365	-158.763	-124.037	-167.533
364	-163.103	-127.23	-172.007
363	-167.425	-130.297	-176.429
362	-172.074	-133.549	-180.865
361	-175.993	-137.294	-185.454
360	-180.003	-140.711	-190.014
359	-184.663	-144.366	-194.795
358	-188.977	-148.385	-199.307
357	-194.068	-151.658	-203.297
356	-198.474	-155.006	-206.906
355	-202.194	-158.627	-210.575
354	-205.707	-161.633	-214.567
353	-208.738	-164.265	-218.379
352	-211.611	-167.099	-221.315
351	-214.874	-169.399	-223.552
350	-218.405	-171.657	-225.293
349	-221.133	-173.83	-227.123
348	-224.05	-175.73	-229.648
347	-226.065	-177.475	-231.475
346	-227.7	-179.153	-232.983
345	-229.459	-181.251	-235.101
344	-231.407	-183.342	-237.277
343	-234.132	-185.035	-238.675
342	-236.132	-187.019	-241.091
341	-238.404	-187.661	-242.604
340	-241.045	-189.519	-244.426
339	-241.93	-191.343	-245.959
338	-243.419	-192.913	-247.524
337	-244.232	-194.754	-249.03
336	-244.699	-195.629	-249.57
335	-244.653	-195.855	-249.948
334	-244.436	-194.642	-247.995
333	-242.572	-193.881	-244.851
332	-239.265	-192.413	-241.104
331	-235.492	-189.935	-235.837
330	-230.002	-186.639	-230.383
329	-225.466	-181.968	-224.522
328	-220.765	-176.864	-217.129
327	-213.721	-171.728	-210.508
326	-207.697	-166.323	-203.004
325	-199.981	-161.041	-195.315
324	-191.016	-154.326	-187.861
323	-182.686	-146.948	-179.067
322	-173.89	-139.989	-170.546
321	-165.134	-131.62	-158.898
320	-154.772	-122.061	-147.489
319	-142.014	-112.387	-134.967
318	-129.483	-101.026	-123.154
317	-116.044	-89.9465	-111.409
316	-103.907	-79.8953	-99.5822
315	-93.9899	-70.8099	-88.4214
314	-83.0493	-62.1493	-77.6533
313	-72.4143	-54.2046	-68.4392
312	-62.1765	-45.6512	-58.8313
311	-52.548	-38.1559	-49.9964
310	-46.0754	-31.7434	-41.9607
309	-39.4898	-26.4034	-34.8328
308	-33.8891	-22.464	-29.9922
307	-29.8512	-17.9379	-25.7003
306	-25.3953	-14.7453	-22.0087
305	-22.575	-11.6319	-19.1875
304	-19.6911	-8.8905	-16.4197
303	-17.2717	-7.23884	-14.5688
302	-16.1745	-6.40048	-14.2927
301	-14.932	-6.30272	-13.7207
300	-15.0297	-6.72993	-13.977
299	-15.55	-7.25743	-14.1431
298	-16.1992	-7.93482	-14.1661
297	-17.1368	-8.26724	-15.2895
296	-18.6355	-9.65374	-16.1511
295	-19.6509	-10.0903	-17.3011
294	-19.9618	-11.413	-17.8327
293	-20.6442	-12.3599	-18.3321
292	-21.0721	-12.5082	-18.5554
291	-21.5451	-13.0406	-18.7201
290	-22.2056	-12.5669	-18.6919
289	-22.5576	-12.8791	-18.6842
288	-22.3242	-13.2101	-19.2152
287	-22.275	-13.8462	-19.1305
286	-22.6591	-14.235	-19.371
285	-22.6472	-14.4436	-19.3935
284	-22.1386	-14.232	-18.5348
283	-22.1035	-14.0198	-18.2302
282	-21.2861	-14.3036	-17.6854
281	-20.1741	-13.4284	-16.7038
280	-19.1602	-13.3123	-16.5979
279	-17.7337	-11.9682	-15.8969
278	-16.4177	-10.9339	-15.0763
277	-15.6183	-9.72063	-14.4873
276	-14.3111	-8.50997	-12.9479
275	-13.669	-7.90443	-11.6452
274	-12.9965	-7.16049	-10.6122
273	-12.1428	-6.93957	-9.5534
272	-11.7513	-6.60712	-9.37762
271	-10.6622	-6.27881	-8.86091
270	-9.61187	-6.06145	-8.35869
269	-8.28436	-5.30627	-7.95635
268	-7.43846	-4.52745	-6.9395
267	-6.06653	-3.80841	-5.74414
266	-5.24973	-2.89261	-4.72568
265	-4.12856	-1.92214	-3.45833
264	-3.2778	-1.41335	-2.93826
263	-2.90339	-0.33357	-2.21156
262	-3.40702	-0.35569	-2.22172
261	-3.45104	-0.45147	-1.86895
260	-4.60291	-0.90546	-1.66419
259	-5.98567	-2.92641	-3.36714
258	-7.69356	-4.29933	-5.00081
257	-10.5699	-6.73615	-7.49872
256	-12.6956	-9.04743	-10.0253
255	-15.8831	-10.6702	-11.8946
254	-18.5248	-12.4682	-13.5316
253	-22.2032	-14.3066	-15.246
252	-24.6757	-15.8395	-16.8631
251	-27.8117	-17.9213	-19.3373
250	-31.5763	-20.7242	-21.9589
249	-34.4109	-23.2441	-25.1766
248	-37.9668	-26.9608	-28.4527
247	-41.6707	-29.6713	-30.7027
246	-43.1901	-30.6984	-32.5
245	-44.2438	-31.3296	-33.237
244	-45.4879	-31.0699	-33.6432
243	-46.4509	-31.0337	-33.942
242	-47.5682	-32.2727	-34.9997
241	-49.9399	-33.7351	-36.8664
240	-50.4602	-34.0381	-37.392
239	-50.3728	-33.2304	-39.3749
238	-48.8994	-32.3909	-38.8427
237	-47.6607	-31.2139	-39.09
236	-47.1344	-30.8522	-39.9942
235	-47.4078	-31.5364	-39.9371
234	-48.096	-32.7097	-41.4196
233	-47.9627	-33.4612	-42.357
232	-47.9048	-33.9375	-43.3854
231	-47.6771	-34.4919	-44.4311
230	-47.3038	-35.4963	-45.6198
229	-46.9061	-37.069	-46.003
228	-49.2318	-39.0947	-47.5236
227	-51.4004	-41.9244	-51.2618
226	-53.4802	-43.6317	-53.0657
225	-56.9949	-45.728	-56.9852
224	-59.4782	-47.4781	-59.9379
223	-62.3297	-49.3149	-62.7352
222	-67.2256	-52.4863	-68.1806
221	-73.1424	-56.7754	-74.2653
220	-78.9661	-61.345	-80.6275
219	-86.3399	-67.7594	-87.9562
218	-96.4267	-76.2598	-97.5621
217	-108.509	-88.2688	-109.025
216	-124.696	-102.097	-124.809
215	-144.054	-117.846	-144.809
214	-165.856	-136.228	-167.292
213	-190.041	-155.874	-192.743
212	-216.373	-176.589	-220.091
211	-243.477	-197.24	-245.582
210	-268.11	-216.806	-270.524
209	-285.197	-231.941	-289.745
208	-296.14	-240.981	-299.458
207	-301.035	-245.704	-305.323
206	-294.84	-240.901	-301.375
205	-291.201	-233.475	-291.408
204	-281.316	-221.603	-280.983
203	-266.654	-210.431	-265.599
202	-254.709	-198.352	-251.357
201	-234.538	-183.684	-237.344
200	-216.399	-166.818	-216.984
